# Supplementary material for: Genome-wide cloning, identification, classification and functional analysis of cotton heat shock transcription factors in cotton (Gossypium hirsutum)
Source: BMC Genomics. 2014 Nov 6;15(1):961. doi: 10.1186/1471-2164-15-961 (PMC4233062; doi:10.1186/1471-2164-15-961)
Supplement: Supplementary file 1 — Additional file 1: Table S1: Primers used in this study. (XLS 33 KB) [file 12864_2013_6657_MOESM1_ESM.xls]

## Sheet: qRT-PCR primers
	Supplementary table 2: Primers used in Hsfs gene expression (qRT-PCR)
Gene name	Primers (5'-3')
Ubiqutin	CCAGAAGGAATCCACTTTGC
	CCAGCTCACATCAGCATACG
GhHsf1	AGCCACAACGAACCCTATAG
	CTATCATCCATGGAAACCAA
GhHsf2	TGGATGACTCACCACCACTTTC
	AAAGCTGTGACCGAGCTACCA
GhHsf3	GAGTGCGTGAAGGTGGGGCCCGA
	TGGCGAAAATCAACGGTCTT
GhHsf4	AATGAGGCAGCGAAAGCAAT
	GGGTTATCTATCGAAGGTTCCAA
GhHsf5	AGCGGAGTTTGCTCGTGAT
	TTAAGCTGGCGGACAAAGC
GhHsf6	TGGTGGTTCGAAGCCTGTCC
	TTTAATGTCAGATCCAGGCT
GhHsf7	GCTGAGGCAGATTATGAAAGG
	CCGATCAGGAAATTTTCATG
GhHsf8	TGAGTACGGATGCCAAGTGA
	TCCCTTCTGGCCCTACCATA
GhHsf9	GCAAGGTTTCCCCATCCA
	GCAAAACGGTGGCAACAG
GhHsf10	CTGCACCAGATAATGAAGATGA
	GGAACACCATCAATCAAGAA
GhHsf11	AAGGGATGAACGAGCGATT
	CAAAACGAAACCAGGATCCT
GhHsf12	ACCGCCATTTTTGACGAA
	TGGATACTCCACGAAACAATC
GhHsf13	ACCCGAGTTTGGAAATGTTG
	TCCGAAACAGCTGATGACAA
GhHsf14	CTCCTTGACGATTTTGG
	TCCGGGTGCAATCTCTT
GhHsf15	GGTCGCCTACGGATTTCTC
	GGCGAATGAAGCTAGAAAAGT
GhHsf16	CGTTTTGGGCAACTCATCA
	GCAAACCGTTCGTTGTCAA
GhHsf17	TTCCAAACCTACCCCAAACG
	GAGGCACGCCACTTGAAAAC
GhHsf18	GAAGAACGATCGACTGCTAAGC
	TTCCTGCCTCTGCTCCATTT
GhHsf19	TGGCGGAACTGGTGAAAC
	TCAGTCTTCTTCAGCCTTTCTTC
GhHsf20	CGTGCAGCTTAACAAACAAT
	GCGTAATTCGACATCAAACT
GhHsf21	CTCAGGCAGATCGTAAAAGG
	CCAACCAGGAAATTATCATG
GhHsf22	CACATCGTTTGTCGTCTGGAA
	GCTGACGCACGAAGCTAGAAA
GhHsf23	CCGCCATTCCTTACCAA
	TCCGCTGCTCCAAGAAAC
GhHsf24	ATGGTGCATGGGAAAAGCTT
	CCGTCTTCATCTCGATTTCCA
GhHsf25	GATGCTTCACCCAGACTAGA
	TCCACTAGATGACGATGAACCG
GhHsf26	ACATAACAACTTCTCTAGCTTCGGA
	CGTTGTAGTGCAGCTCGTCA
GhHsf27	GTTATTGTGGCTCCGTCTGT
	ATACCCTGCTTTACTACTCGTCACT
GhHsf28	TTTGCCGAAACCTATGGAA
	TCGGTTACCGGATCCTCTAC
GhHsf29	ACCACCCACATTCTCCTTTG
	CTGCTGGAGAAATGCTGACT
GhHsf30	GGGAATTTGCCAATGAGTAC
	GAGCTGTTTTCCTTCTATGGA
GhHsf31	GGTGGCTCCGACGGTGATTG
	AGCGAAAATGGATAAGGCGGTC
GhHsf32	GAAAAGATCCCGATACAAGA
	TCTTCATGTTGTTCCACCAA
GhHsf33	TTCAAGCACGAGAAGTTTCAGAGA
	CTCAAGAAAGCAGGGAACACACT
GhHsf34	CTGCTCTCGTTGTTGTT
	TCCTGTGTATCGGTTGA
GhHsf35	GGCACCTCTTTTGTCGTTTG
	GACGAAGCTGGAAAAGTTATTG
GhHsf36	CCTCAGGCTTCACAGTATGC
	CACGCCTTAACCGATCAA
GhHsf37	TGTGCCATTGACTGAGAAAG
	AGCCGGTTCTTATCGTCACT
GhHsf38	GCCTTTACTCAATGAGCACCAGATGATG
	TTAATTGAGCAGCAGCTGTTGACAGACTAGA
GhHsf39	GTCGAAATCGGACGAAAACG
	CACCACAGGGACTGCTTCTTG
GhHsf40	GGCAACACCTTTCTAGAGAATAATG
	GGTTATCCATCCCAGAGTTCA

## Sheet: subcelluar localization primers
	Supplementary table 3: Primers used in HSF proteins subcelluar localization
Gene name	Primers (5'-3')
GhHsf3	GGGGACAAGTTTGTACAAAAAAGCAGGCTTCATGGCGCAAAGGTCAGTT
	GGGGACCACTTTGTACAAGAAAGCTGGGTCGTTGCAAACCTTGCCGC
GhHsf25	GGGGACAAGTTTGTACAAAAAAGCAGGCTTCATGGATGGAGTGAGTAGCAGTAG
	GGGGACCACTTTGTACAAGAAAGCTGGGTCGATCCCCTTGTTTTCTGATCTA
GhHsf31	GGGGACAAGTTTGTACAAAAAAGCAGGCTTCATGGAGGCTGACAGTAATCCT
	GGGGACCACTTTGTACAAGAAAGCTGGGTCAAAGCCACCCTCTAATAGCG
GhHsf34	GGGGACAAGTTTGTACAAAAAAGCAGGCTTCATGGATGATGCTCAGGGC
	GGGGACCACTTTGTACAAGAAAGCTGGGTCCGTTCTCTCCGCAGGAGT
GhHsf39	GGGGACAAGTTTGTACAAAAAAGCAGGCTTCATGGAAGGAGTTGTAGTAAAAGAAG
	GGGGACCACTTTGTACAAGAAAGCTGGGTCTGGATTTGACCTGAGATAACCC
