# Supplementary material for: Genome-wide cloning, identification, classification and functional analysis of cotton heat shock transcription factors in cotton (Gossypium hirsutum)
Source: BMC Genomics. 2014 Nov 6;15(1):961. doi: 10.1186/1471-2164-15-961 (PMC4233062; doi:10.1186/1471-2164-15-961)
Supplement: Supplementary file 2 — Additional file 2: Table S2: The consensus position of GhHsf genes and the diploid genome (G. arboretum or G. ramondii). (XLS 20 KB) [file 12864_2013_6657_MOESM2_ESM.xls]

## Sheet: Sheet1
Gene name	consensus position compared with GaHSFs(％)	consensus position compared with GrHSFs(％)
GhHSF1	97.6	100
GhHSF2	95.4	100
GhHSF3	85.6	99.7
GhHSF4	95.9	99
GhHSF5	97.5	100
GhHSF6	97.3	99.8
GhHSF7	98.3	99.7
GhHSF8	97.4	99.4
GhHSF9	95.5	100
GhHSF10	96.5	99.4
GhHSF11	95.8	100
GhHSF12	94.1	100
GhHSF13	99.1	100
GhHSF14	99.6	100
GhHSF15	96.5	100
GhHSF16	99.1	100
GhHSF17	99.7	100
GhHSF18	98.4	99.8
GhHSF19	99.4	100
GhHSF20	98	99.6
GhHSF21	99.4	100
GhHSF22	97.1	100
GhHSF23	98.3	100
GhHSF24	97.9	99.5
GhHSF25	93.9	99.1
GhHSF26	63.1	99.7
GhHSF27	97.5	99.4
GhHSF28	97.6	100
GhHSF29	87.6	99.2
GhHSF30	95.8	99.9
GhHSF31	99.2	99.4
GhHSF32	98.3	98.6
GhHSF33	97.4	100
GhHSF34	99.6	99.7
GhHSF35	94.5	96.5
GhHSF36	97.5	100
GhHSF37	98.6	99.4
GhHSF38	97.8	99.8
GhHSF39	98.3	99.6
GhHSF40	99.7	100
