# Supplementary material for: Genome-wide cloning, identification, classification and functional analysis of cotton heat shock transcription factors in cotton (Gossypium hirsutum)
Source: BMC Genomics. 2014 Nov 6;15(1):961. doi: 10.1186/1471-2164-15-961 (PMC4233062; doi:10.1186/1471-2164-15-961)
Supplement: Supplementary file 3 — Additional file 3: The GhHsf gene sequences and the ORFs of GaHsf and GrHsf from G. arboretum and G. ramondii [41, 44]. (TXT 141 KB) [file 12864_2013_6657_MOESM3_ESM.txt]

>GhHSF1
AGAGTGCCTCTTTTTAAAAAAGAAAAAAGAAATGGTAGCTTGGGAGCATGATAATGGCGGTGGTGAATTGAGCTACACGACTGGGTTTTTGAATGAACCGACCGGAAATGGGGATCAAACCGAGTCAAGTATCGTCAAGGAAGAGCCGGATGAAGAAATGAGGCTCTTCGATGATATGATTAACGGCGTCGGAGATTGGAACAATTCGTGGCCGTCAGCGAGTTTGCCGGATGTTTTGCCGAAGCCAATGGAAGGGTTAAACGATTTGGGTCCGCCGCCGTTTTTGAGGAAAACGTTTGAAATGGTGGAGGATCCGAAAACCGACCCGATTGTTTCATGGAGCTCCGGTCGTAATAGCTTCGTCGTTTGGGATTGTCACCGGTTCTCTGAAAATCTACTGCCTAAATATTTCAAGCACAAGAATTTCTCCAGTTTTGTTCGTCAACTCAACACTTACGGTTTTAGGAAGATTGATTCAGACAGATGGGAGTTTGCAAATGAAGGGTTTAAAGGAGGAAGGAAGCATTTATTAAAAAATATTAAGAGAAGAAGTAGATATAATAAGCAGCAACGAGGAGGAGTTATTTGCATTGATAATTCAACTAATAGTAGAGTTGGATTAGAAGCTGATGTTGAGGTTCTAAAGCAAGATCACACTTCATTACAAATGGAAGTATCGAAACTTAGACAACAACAAGAGGACTCGAATCATCGGCTAAGCATCGTTGAGGAGCGGATTCAATTCGCCGAGTGTAAGCAACGACGGATGTGCAGCTTCTTAGCTAAAATGATCAAATACCCCAACTTCATTCAACAGTTGCTTCACAAACGGAAAGAGCTTGATCATGAAAAGAAGTTTAAAAAAAGGAGGAGATTGCTTGAGACCCAAGCCACAACGAACCCTATAGAAGAACCTATGGACCCAATTCAAGATGAAGAGTTTTTGGTTTCCATGGATGATAGGGTTGTACCAGAGATGTCAACAAATGAAGAGGTAGATGTGAATGATTCAAAGATTTATGTTGAATTAAAGCAGTTGGTGAATTGGAAGCCATGTAGCTAGGGTGGGTTTCCAAGTGAGCCGGTGGAGCAAACTGGCTGTTGAATAATATATACATATTTGTGTGTATGTATATGTATGTTATATGAATGGATGGGCATTGGTTGCATGCATGATGAACCCTTTGAAGATGATGTCAAATTTCATCTGATTTTACCACTGTTTTCCATTAGGTTGTAAAGATTTCAATCCTATGTAAAATTTGGATTATGC

>GhHSF2
ATGGCTCTGATGGTTGATACTTGTGAAGGAGTATTACTATCACTAGAACCCCACCAAGCAGTGCCAGCACCGTTCCTCACGAAAACCTACCAACTAGTCGACGAGCCCACCACCGACCACATAGTTTCATGGGGTGAAGATGACACTACTTTCGTAGTTTGGAGACCTCCTGAGTTTGCTCGTGACTTGCTTCCAAATTACTTCAAGCACAACAATTTCTCTAGCTTTGTTAGACAGCTCAACACTTATGGTTTCAGGAAGATTGTACCAGAGAGATGGGAATTCGCCAATGAGTTCTTCAAGAAAGGAGGAAAGCACTTGCTTTGTGAGATCCATAGAAGGAAAACTGCGCAGCCATCCATAAACCATCATTATCACCCTCACATCCCACATTCTGCTTTAAATGCCCCGAGTTTTTTTCCATTTCCATCTCAAGTCAGCATCTCCCCAACTGACATGGATGACTCACCACCACTTTCTTCCCCTAGAGGAGCCACCGGAGGATATGGTAGCTCGGTCACAGCTTTATCCGAGGATAATGAGAGGCTAAGAAGAAGCAACAGTTTGCTGATGTCTGAACTAACACATATGAGAAAGCTTTACAGTGATATTATCTATTTCGTTCAAAACCATGTTAAGCCTGTCACTCCTGGCAATTCTTACTCTCCTTCTTTGCTTCTTTCTGGTCCTCCTCCTGCTGTTAATACCAATACTTCATTATTGCAAAAGCCATTGAATCAGTTTCTTGGGTATTATCCAAAAAGCCCAAACCCCCAATTTCAGGGTTTGAACTCTCCAACAGCCACATCCCAGAGCTCCTTAACCATTGTGGAAGAACCAAGCAGCAATAGTTGCAAAACAAGGCTCTTTGGTGTACCATTACAATCAAAGAAGAGATTGCATCCTGAGTACAGTACTGCAGCAAATATGGAGACTAGCAAAGCACGTTTGGTCTTGGAAAAAGATGATTTAAGTTGCATATATAGACACTTGCATTAA

>GhHSF3
GTTTACGTGTACTTTGGGAGGGATTTGATCAATCGGAAAGTCGGAAAATATGGCGCAAAGGTCAGTTCCGGCGCCGTTCTTGATCAAAACGTACCAGCTGGTGGATGATCCGATCACCGACAATGTGATTTCATGGAATGAAAACGGCACGTCTTTTGTCGTTTGGAAAACTGCTGATTTTGCAAAAGATTTGCTTCCCAATTATTTCAAGCACAACAACTTTTCCAGCTTTGTCCGTCAGCTCAACACTTACGGATTTCGAAAGGTTGTTCCAGACAAATGGGAATTCGCGAACGAGAACTTCAAGCGAGGGCAAAAAGAGCTCTTGTCCGAAATCCGTCGCCGGAAGACGGTGACAACATCGCCGGCTAATAATCCGGCGAACGGGAAAACGTCTGGTGCCGGAGCTTCCTCCCCTACTAACTCCGGTGAGGACCTAGGGTCAACTTCCACGTCGACATCACCGGAATCGAAGAATCCGGGATCGGTGGAAACGACGCCGGCAGTGAACACGAATCAATACGCCGATCTATCAGACGAGAACGAGAAGCTGAAGAAGGATAATGAGATGTTGAGCTCGGAGCTGGCGCAAGCCAAGAAGCAATGCGACGAACTGGTCGCGTTTTTAACCGAGTGCGTGAAGGTGGGGCCCGATCAAATCGATCGCATCATGCGGCAAGGAAACGGTGGTTCCACCCTTGAAGGCGACGATCTTGGCCGTTTCTACGGCGTCGATGACAACGACGATGATGAAAAAGGTGGCGGCGAAGATGGAAACGGAAGTTTGAAACTGTTTGGGGTGTGGTTGAAAAGCGCGGGAAAAAAGCGGGCCCGCGAGGAGAAAATTGTGTACGGTGGGCCACACGCTAAAGAGATGAAGACCGTTGATTTTCGCCACGTGGCTTTGATGATGAAGAGCGGCAAGGTTTGCAACTGA GCCGGTCCTCATCGACAGCAAGGAAGTTGATTTCGTACAAATATAACTAGGATTAAATAAAAARKTTTTTTGTWTTTTGGATAAAWTATTTAATATATGGGTGGAAGTGTTTTCTTAACTTTAGAAGCGTGGTTAAAAATTGTCAAATGTATTTAATTAATATTTAAAAATAAAAATATATAATT


>GhHSF4
TATATCTATAGCTTCCTTCCTTCCTTCACTCCCATTCCATGCCGAATCGCCTCACATCTGATCTTTAAAACTAATATTTCCCAATACTTGTTTTCTACTTCTTTATTTTTTTTATTTTTTTAAAAAAAAAGATAAATGGATTCCCTTCATGATTCATTATCAGCGGCGAATGCCGTCGCCACAAACGGCAACACGGTGCCGCCGTTCCTCAGCAAAACCTACGACGTGGTGGATGATCCATCGACCAACTCCGTTATCTCGTGGAGTAGCGCTAACAACAGTTTCGTTGTCTGGAAAGTGCCGGAGTTTTCAAGGGACCTTCTGCCTAAGTACTTTAAGCACAATAACTTCTCCAGCTTTGTCAGACAACTCAATACTTATGGTTTTAGGAAAGTTGACCCAGACCGTTGGGAATTTGCAAATGAGGGGTTCCTAAGAGGTCAGAAACATCTCTTGAAAACTATCAGCAGGCGGAAACCTGCTAATGTCCATGGTAATCAACAACCTCAAGTTCATAGCTCGGCAGTTGGAGCTTGCATTGAGGTAGGGACGTTTGGGCTCGAAGAGAAGGTTGAAAGGCTTAAGAGGGACAAGAATGTTCTCATGCAGGAACTTGTTAGGTTGAGACAGCAGCAACAAGCCACAGATAACCAGTTGCAAGCTGTTGGCCAGCGTGTACAGGTGATGGAGCAGAGACAGCAGCAAATGATGTCTTTTCTTGCTAAGGCCATGCAAAGTCCAGGTTTCTTAAGCCAGCTTGTACAGCAACAGAATGAAAGCAACAGACACCTTACTGGTGGAAACAAAAAGAGGAGACTCTCCAGACTGGATGAAGAAAATTTAACCGGTGAACATGGTACCATATTTCCTAATAGACGGATTGTAAAATTTCAGCCTTCATTGAATGAGGCAGCGAAAGCAATGTTGCACCAGATATTGAAGATGAACACATCACCTAGGTTGGAACCTTCGATAGATAACCCCGATACTTTCATGATTGATGGTATTCCTCCTTCCAATGCATTAGACAGCAGGAGCTGCTCCAGTCGAATTTCTGGAGTGACACTGTCAGAAGTCCCACCAGCTTCTGGACAGTCTTATTTGCAAGCAGAATCAGGTTTTCCTAACAGTTGTCCGTGTACTGCCACTCTTTTAACAACTGAGAGTACTAACTCGGGTAAAATATCTGATATAAATCAGCATAAATCACAAAAAGAAGCAGTCTTTCCAAGTGTCCCTCATATGCAAGGGGTTGTGACTGATAATGATGTTGGCTTTACAAATGCAAGTTCGGGAGGAGGGTCTGAGAGAGTGAATGCAGAGTACATTGACCCTATGTCAGCCATTTTGAATGGTGCAAGACCAATACAAACGGATGACTTTTCTAGTGATCGTGATATGGACATGCTGCTGGATGGAACCCCCAAGCTTCCAGCAATTAGTGATGTTTTCTGGGAACAGTTTCTTACAACAAGCCCCCCCAGTGGGGACTCTGATGAAATTAACTCGAGTTCTCCAGAAAATGGCGCAGGCTGTGAACCTGAATTACTGTTGGGGAAGAATAATGGGCGGGATAGGATTCAACATACGAATCATCTCACAGAGCAAATGGGCCTTCGTACAACAGATAACCGGAGAGGCTGATGCCCCACAAACTGTGTATGCGTATGGTTCTAACTCTTGCATCCTTTTTTTTATTTTTCTGTCATCGTGATAAGGTCATTTCTTATTAATAATAATAATAATAATAATGCTTTGCATCGT

>GhHSF5
ATGGAATATATGATGGGAAGTGATAATAACAAAGGTTCGTTAGAATATGTAAGGAAATCAACACCACCACCATTTTTGTTGAAGACTTACATGTTAGTGGAGGATCCGATCACCAATGATGTTATATCGTGGAACGCAGACGGGTCAGGTTTTGTCGTGTGGCAGCCAGCGGAGTTTGCTCGTGATCTCCTCCCAACACTTTTCAAGCATAGCAATTTCTCTAGCTTTGTCCGCCAGCTTAATACTTACGGATTTCGGAAAGTTGCAACTAGTCGATGGGAATTTTGCAACGAAATGTTTCGAAAGGGCGAAGGCGAGCTACTTTCCCAAATCCGAAGAAGAAAATCATGGGCAAATAGGCAACAAAACAGTGCAATAGCTCAAGCGTCATCACCATTGGAGTGTGAGGAAGATCAAAGGTCTTCGTCAACTTGTTCATCGTCGGGATTCAACAACCTAATGGACGAAAATAAGCGTTTGAGGAAGGAAAATGGGGCATTGAACTGGGAGCTGACAAGCATGAAAAGAAAATTCAAGAAACTTCTTGATTTGGTGGCTAATTATGCACAGTTCGAGAAAGAAAAAGATGACGATGAAAGCCTTATGTTGTTTGGAGTGAAGTTGGAAATTGAAGGGGATAGCGAGAGGAAGAGGAAGAGGAAGAGAGATGAGATCAGTGAAAGCGCAAGCGTTTTGCTATCTCAAGCCTGCAAATAA

>GhHSF6
TGTTTCATTTGTTTATTTTCTTTTTCTAACACTCTCTCGGCTGCCAATCAGAGCGTTATTATTCTTTCGCTTACGTTTGATGTAAAGGAACGCCAAAGTGATCTGTCTCCCTCTCTCTAGAGAGTTCGGATCTAGAAACGAACCGTATGGCACCATTGCCGGCCGATCAACCCTGCGAATCTCATGCCAGCGGTGCTGTGGCTGACTCGCAACGGTCTTTACCTACTCCGTTCCTTTCTAAAACCTATCAGCTCGTCGATAATTCATCCGTCGATGATTTGATTTCATGGAACGACGATGGATCAACTTTCATAGTTTGGCGCCCAGCTGAGTTTGCTCGTGATTTGCTCCCTAAGTACTTCAAACATAACAATTTCTCTAGCTTCGTTCGTCAACTCAATACATATGGATTTAGGAAGGTAGTGCCTGATAGATGGGAGTTCGCTAACGATTGTTTCAAAAGAGGTGAAAAAGGACTTCTCCGAGACATACAGCGCCGGAAAATAACTCATAATGCTTCTGGGATGACCATCGCGGCGGTTGCTTGTAAGCCATCGCCGTCGAATTCGAGCGATGAGCAGGTTATTTCATCGAACTCGCCTCCTGTTGCTACCGTTTTGAATCGGACCACGAGCTGCACGACAACGGCGGAGCTTTTGGAGGAAAACGAGAGGCTTAGAAAAGAAAACATGCAGCTTAACCATGAGTTAACTCAGTTGAAGAGGCTGTATAACAATATTGTAATTTTGATGACTAATTATGCTTCCGGTCAAGTGGAGAACCGTTCAAACTTGGCTGAAGGGAAGGCATTGGATCTTTTGCCAGCGAGGACGAGGGACGGTGGTGGTTCGAAGCCTGTCCCAGCGGAGACGGAGGAGGAAGCAGCGGAGGATTTGAGGCCGAAGTTGTTTGGAGTTTCAATAGGGATGAAGCGCGTGAGGAGAGAAGGTGAGGAAGAGGAAGGGGTGATGGATGAGGAGCAGCAGCAGGAGATTAAGCCTGGATCTGACATTAGATCAGAGCCGTTGGATGGCAACAACAATAATCAGGACTCCACGTGGCTGGGGCTTGGCAAATGATCGAATGAGATTTTTTGTTATTAGTTATTTGAATTTCTTTTAATCAGTGGATGGCTATGTTGATGATGAGAATCGTAAAGGAACGCGCCAACGTGGCCCCTATCGAGCGTGTTTCGAAGAATCACGTGTTGGGGAACCAGACACGTGGCGCCATATGAAATACTTGTTCTGGATGCTTCTAGAATGTAAAGCCCACAGACGACAGAACATGTAAAATAGAGTAAACATGGGCAAAATTGCCCAAACGGAATGGGGCATTCGAAGACGGGCCTCCATTTCAAATCGCAGTAGTTGGCTATTTATTCATCTTGGTATTACACAGGGTTAAAGCTGATTGAAGAAA

>GhHSF7
CAATGGCCCAACTTAACAATCTCTTAAAACCCTAGACCCTTTCTCTGGTTTTTTTTTCCTGATTTTCGCTTCTTTTAATTATAAAAAAGCCGGTAAAGTCGAATGGATGGAGTGAGTAGCAGTGGAAACAGCCAAAACGATGCGTCGACGAGCGGCGGAGAATCTCAAACGACGGCGCAACCTCAAACGGCGCAAAAACCGGTGCCGGTGCAAAGTGTTAACACTCCACCTCCTTTCCTGAGTAAGAGTTACGATATGGTGGATGATCCTGCTACCGATGCTATAGTTTCTTGGAGCCCATCTAACAATAGCTTCGTTGTTTGGAACCCGCCGGAGTTCGCACGGGATCTTTTGCCTAAGTATTTCAAGCATAACAACTTCTCAAGCTTCGTCAGGCAACTAAACACTTACGGTTTTCGAAAAGTTGATCCAGACCGTTGGGAATTTGCAAATGAGGGATTTTTAAGAGGTCAGAAACACCTACTTCGAAACATTAGCCGGCGAAAGCCAGCTCATGGCCACGGTCATCAGCAGACACAGCAATCACATGGACAGAGTTCATCTGTGGATGCCTGTGTTGAGGTTGGGAAATTCGGGCTTGAGGAAGAGGTTGAGAGGCTTAAGAGAGACAAGAATGTGCTTATGCAGGAACTTGTTAGGTTGAGGCAGCAGCAACAGGCTACTGATAACCAGCTGCAGGTCATGGTGCAACGTCTTCAGGGGATGGAGCAGCGTCAGCAGCAGATGATGTCATTCTTAGCAAAGGCTATGCAGAGCCCTGGCTTTTTGGCTCAATTTGTCCAGCAACAAAATGAGAGCAATAGGCGCATAAGTGAAGCCAACAAGAAAAGGAGGCTCAAGCAGGATGGTAATGATACTTCTGCTGCATCTGATGGACAGATTATTAAATATCAACCTTTGAATGAGGCGAAAGAAATGCTGAGGCGGATTATGAAAGGGGATTCCTCTCCCAGGCTGGACTCCTTTAACAACAATCATGAAAATTTCCTGATCGGTGATGATGTGTCTGCATCCAGTGGATTGGATGGTGGTAACTCTGCAAGCCGTGTTTCAGGGGTGACTCTTAAAGAGGTCCCACCAACTTCAGGGTGTTCAACGTATGTGCCAGCTACTTCATGGATTCCAGGGCATAGTCCCTCAGCTGCAATATCTGAAATACAACCTTCCCCATGTACAACATCCTCCGAGGAAATTACAACATCGCGATTTCCAGATATGAGTGCACTTGTTGGAGCACAAAAGCCAGCAGCCATGTCCATTCCTCAGACAGATATAAGTATGCCTGAGGTTTCTGAAATGCCGGAAATGGTCCAAGAAAGCATTGTTGATATGCCAGCAGAAAATTACGTGGAATCTGAAACTGGGAATGGTGGATTTATCGATCCCTCTACATTAGTTGTAAATGGCTCAATTCCCTTACAACTTGATGACCTTCCTGACATAGATGCCTTTTGGGAAGACCTTCTTGTGCCAAGTCCAGGGCCTGAGGATATTGAATCAACGCCAATGGATGGTAAAGGCGAGGGAAATGAAGGGCAGCCAATGGACAAAGGATGGGACGAATCTCAGTATATGGATAATCTTACAGAACAAATGGGTCTTCTTGGATCTGATAACAACAGGTCATAA

>GhHSF8
ATCAGCTTCAGCTCTTCGTATATGAAGCTTTCCCCTGTTTTCAAATTCTCATTTGTTTTACGAACTTAGAATCATCAAAATTAAGGGTTTGAATTCGATAAAGGAATCATTCCGTAATCTTAGGAAGAAAGAATTTAGCGGAGTTTCGGGACCATGAATCCGTATTTTCCGGTGAAGGAAGAGTACCCGAACTCGAGTTATTCACAGTCCGACGATGACCCGCCGCTGATGATGATGGGGCCGCCGCCGCCCCAGCCGATGGAGAGTCTTCGCGATTCAGGGCCACCGCCATTCCTCACGAAGACCTTTGACATTGTTGATGATCCTAGCACTAATTACACAGTTTCGTGGAGCAGAGGAGGTAGCAGCTTTGTTGTGTGGGATCCTCACGCTTTCTCCACTAATCTTCTTCCTCGATATTTCAAGCACAATAATTTCTCTAGTTTCGTTCGGCAACTCAATACTTACGGTTTTAGAAAGACTGATTCAGATAAGTGGGAGTTTGCCAATGAAGGGTTCCTTAGAGGCCATAAGCATCTGCTGAAGAACATTAGGAGAAGAAAGACCACATCTCAGCCCCCACCATCTCAGCAACCTTTAGGTCCTTGTGTTGAAGTTGGCAGATTTGGGGTAGATGGGGAAGTTGGTCGATTGAAGCGGGACAAGCAGGTGTTAATGATGGAATTAGTGAAGCTAAGACAACAGCAACAAAGCACTCGAGCTTATATTGAAGCCATGGAAGAAAGGTTACAAGGCACTGAAAAGAAGCAGCAACAAATGATGTCTTTCTTGGCTAGAGCTATGCAGAATCCATCTTTCCTCCGGCAGTTGATGCAACAGAAGGAGAAAAGGAAGGAGCTCGAAGAAGCCATGTCGAAGAAAAGGCGACGGCCGATCGATCAACGACATGTAGGCCAATCGAGCCGAGGTAGCGAGGGGATAAATCCGGTTAAAACTGAACCTCCGGAGTATGGTGAGTACGGATGCCAAGTGACAGAGTTGGAAGCATTGGCACTGGAAATGCAAGGGTATGGTAGGGCCAGAAGGGAGCAAGAGGAACCACAAGATGAACTCCAACATGGCCATGGCCATGACAGAGAGCTTGATGAAGGGTTTTGGGAAGAATTATTGAATGAGAGATTTGAAGGAGGGTTGGATATACCTGAAGGAGGTGAAGGTGAAGATGAAGATGTGAATGTATTGGCTGACCGGTTGGGGTATTTGGGTTCAAGTCCAAAGTAG

>GhHSF9
TTTTAAAGAGCTAAAGGTACGCCCAAGGAATCTCTCTCTCTTTGTCTGGAAAGTTCCCGTTCTGTACGGTTCGGATTTAGAATCGAACCGCATGGCATCATTGCCGGCGGACCAACCGAGCGAATCCACCGCCAGTGGTGCCGCTGACTCCCAACGATCTTTACCTACTCCGTTCCTTACCAAAACCTATCAACTCGTCGACGATCCCTCCGTTAATGACATGATTTCATGGAACGAAGATGGATCAACCTTCATTGTTTGGCGCCCCGCTGAATTCGCCCGTGATTTGCTCCCTAAATACTTCAAACATAACAACTTCTCTAGCTTCGTGCGCCAGCTCAACACATATGGATTCAGGAAGGTAGTGCCGGATCGATGGGAGTTCGCTAACGATTGTTTCCGAAGAGGTGAGAAAGGTCTTCTCCGAGACATACAACGTCGGAAAATGACTCCTACCACTACTGCTCCTGCCGCGACGGTGACCGTGGCGGCGATTCCTTGCAAGGTTTCCCCATCCAATTCAGGCGATGAGCAGGTCATTTCGTCCAACTCGCCACCTGTTGCCACCGTTTTGCACCGAACCACCAGCAGCACGACGCCAGAGCTTTTAGAGGAGAACGAGAGGCTCAGAAAAGAGAACATGCAGCTGAACCACGAGTTGACTCAGTTGAAGGGATTGTGCAACAATATACTAACTTTGATGACGAACTATGCTTCCGGTCAGTCGGAAAATAATTCAAATTCAGCCGAAGGTAAGGCGTTGGATCTTTTGCCGGGGAAGAATTCGGGTACGAAAGCGGGAGGCGTGGGTCCGAAGGAGGCGGTGGATATGGAGGAGGATGTGACGCCGAAATTGTTCGGAGTTTCGATTGGGATGAAGCGCGTGAGGAGAGAGGATTCGGTGGAGGAGCAGAATAATAATCAAGAACAACAGCAGGACATAGAGTGTGAGCCCGGGGTTAAAGCAGAGCCGTTGGATGGGAAGAGTGATGATCAGGATTCTTCGTGGCTGGAGCTCGGGAAATGATCAAATCCAGTGATTCACAATCTGATCCTTTATCAGTGGATGATAACGATTAAGTGGTCCCAGGTGAGCGTATTTCGAAGAAAGACGCGTTTGGGAACACGACACGTCGCGTGTGGGAAGCATTTGTTCTGGTTGCTTCTGGAATCCGAAACTCCTTACAGAGACCTAAACGACAGCGCTTCGGATGCCGAACGACATGAAGGGGTCCATCCGGCCAGC

>GhHSF10
ATGGATTCTCTTCATGATTCAATATCAGCGGCGAACGCGGCGGCCGCTGCCAACGGCAACACCGTGCCGCCGTTTCTCAGCAAAACCTACGATGTGGTGAATGACCCATCGACCGACTCCGTCGTGTCGTGGAGTAGCGGTAATAACAGTTTTGTTGTCTGGAAAGTGCCGGAGTTTGCAAGGGATCTTTTGCCCAAGTATTTTAAGCACAATAACTTCTCCAGCTTTGTCAGGCAGCTCAATACATATGGTTTTAGAAAAGTTGACCCTGACCGCTGGGAATTCGCTAATGAGGGGTTCCTACGAGGTCAGAAACATCTATTGAAAACTATCAGCAGGCGGAAACCTCCTAATGTCCAGAGTAATCAGCAACCTCAAGTTCAGAACTCATCTGTTGGAGCTTGCATTGAGGTCGGGAAGTTTGGTATTGAAGAGGAGGTTGAAAGACTTAAGAGGGACAAGAATGTTCTCATGCAGGAACTTGTTAGGTTGAGGCAGCAGCAGCAAACAACGGATAACCAGTTGCAAACTGTTGGCCAGCGTGTACAGGTGATGGAGCAGAGGCGGCAGCAAATGATGTCTTTTCTTGCCAAGGCTATGCAAAGTCCGAGTTTCTTAGGCCAGCTTGTGCAGCAGCAAAATGAAAGCAACAGGCGCATTACTGGAGCAAACAAGAAGAGGAGACTCCCCAGGCAGGATGAAGAAAATTTAGCTGGTGAAAATGGTGCCGTATCTGCTAAAGGGCAGATTGTAAAGTTTCAGCCTTCACTGAATGGGGCAGCGAAGGCGATGCTGCACCAGATAATGAAGATGAATACATCACCTAGTTTGGACCCTTCGATAAATAATTCGGGTTCATTCTTGATTGATGGTGTTCCTCCTTCCAATGCACCGGACAGCAGGAGCTCGTCCAGTCGGATTTCAGGTGTGACACTTTCAGAAGTCCAACCAGCTTCTGCGCAATCTTATCTGCAAGCGGAATCAGGTTTTCCTGACACTTGTCTGTCAGCTGCCGCTCATTTAACATCCGAGCATACTAATGTGGATCAAATTTCTCGGATAAATGAGCATAAGTCTCAGAAACATGGAGTTATTCCAAATGTTTCTCAAATGCAAGGAACTATGCCTGATAGCACAGTTGGACTTACTGACAGAAGTTTGGCAGGATCTGAGAGAGGCAATGCGGAGTGTCTTGATCCACTGTTAGACGTTTTGGATGGTACAATGCCCGTAGAAACTGATGATTTTTCTGCCGATCATGATATGGACATCTTACTCGATGGATCTCCTGAACTTCCAGCAATTAATGACGTTTTTTGGGAGAAGTTTCTTGCAACAAGCCCTCTAACCGGGGACGCCGATGAAATTAGTTCAAGCTCACTTGAAAATGGTGCAAACCTGGAACAACAGCAAGCACCGGTGAGGCAAGAGAACGGATGGGATGGAATTCATCATATGAACCATCTTACCGAGCAAATGGGCCTTCTTTCATCAAATGGACAGATCAGGTGACGTCCCACAAATCATATGCGTGAGATAAATTTTTGAACTTTTCACCCATTTTAATGTAGTCGTTACAAACATAGTACTATCCCGAATCAGTAGGTAACAAGGAAATGCTCTTTGTTTTAACATTTTGATATTTATTGCCATTTTTAATCTGCAATGAACGCAATGTTAAGAGAAGCTATCATCAGTTTTTGAGTTCTACTGTTTGATATGGTTTTTGCAGAGGTTGATGATGATCTATGATGCGGTCAAGAAAAGCTTTTTAATTCAAAGAGAAATGGTTTGTTGTTGAAAGGGGTTATTTTTGGTGTTACTACATGTACCAATAACATAAATGCATTGGAAATGGTTAT

>GhHSF11
ATGGAAGCTGCTAACTGTAACGACGTCGTTCCGCCCTTCGTCGCTAAAACTTACCAGATGGTCAACGATCCGGCGACCGACGATCTTATCACCTGGGGCAAAACTAACAACAGTTTCATAGTCATCGACCCTTTAGATTTCTCTCACAAGATTTTGCCTTTTTACTTCAAACATAGCAATTTTACTAGCTTCGTTCGCCAGCTTAATACTTATGGTTTTAGGAAGGTGGATTCAGATAAGTGGGAATTTGCGAATGAATGGTTTCTTCGAGGTCAAAAGCATTTGTTGAAGAACGTGGTGAGGAGAAAAACCGGGGGAAATCGATGCGTGCGGTTGAAGAAAGGTGAGGTTTTAGATGGCGGCAGTGACGGCGACGGTTACGACGACGGTGAAATTGTGATGGAGATAGCGAGGATGAAAGAGGAGCAGAAATGGTTGGAAGAAGAGTTGAAAGGGATGAACGAGCGATTGGAGACGACGGAGCGGCGGCCAAAGCAGATGGTGGCGTTTCTTCGCCAGGTCGTCGAGGATCCTGGTTTCGTTTTGTGTTTGGTGCTCGAAAAGCAGCGGAGTAGGCGAATTATGTTGGAGAAACGGCGGTTGAAGGTGGTGCCGCCACTGGCGGTTTCGAATAATTCGGTGAAATATGAAGGTGAAGGATGGCATGCTGAATTGATTTCGTCTTCGTCATCGCCATCGCCGTCTCCGGAAGACTCCATGGTGGTGTTGGAGCGTAGAGATATTGTAGGACAAGTAATGAACAACGGTTGCGGTACGATAACAAGCCAGTCGCCGGTGGTGGTGCCGCCGGTGAATGGAAACAGCACGGCGGTGTTTTCATCGGGGATGAGTAGTTTATTAGGGTATGGTGATGGGAATGGGCAATTGCGTTATTTAGGAGATATGGCGGAGGTGGCGGGAGGGACGATGGAGGCGCGTGTTTCACTGCCTTATCCATTTTCACTATTTGGCGGTGGCTTTTAG

>GhHSF12
ATGAGTGTCGTCGATGATATGATCAATGGTGGAGATTTATCGTCGTCTTCAACGGATATTTTGGTGGAGCCAATGGCAGGGATAAACGGGTCGGGTCCACCGCCATTTTTGACGAAAACGTTTGAGATAGTTGAAGATCCGGAAACCGACCCGATTGTTTCGTGGAGTATCCATCGCAATAGCTTCATTGTTTGGGATTCTCATAAATTCTCTGAAAATCTCCTTCCCAAATATTTTAAGCACAAGAATTTGTCAAGCTTTATTCGCCAACTCAACACTTATGGGTTTAAGAAGATCGATTCTGATAGATGGGAATTTGCAAATGAAGGGTTTCAAGGAGGAAAGAAGCATTTGTTGAAGAATATTAAGAGGAAAAATAGATATAATTCAAGTAATATTAATACTGAATTGGAAGCTGAGATTGGGATTTTGAAGAAAAATCAGAGTGAATTGAAGATGGAAATTGTGAAATTGAAGCAAAAAAATGATGAATCTAATGATAAACTGGAAGCTGAGATTGGGATTTTGAAGAAAAATCAAAGTGAATTGAAGATGGAAATTGTGAAATTGAAGCAAAAAAATGATGAATCTAATGATAAACTGACTGTATTCGACGATAGGATTCGATTTGTTGAGCGTAGGCAGCAACAAATGTTGAATTTCTTAGTTAAATTAGTGAAATTCCCCATTTTGTTTCAGCAATTGATGAAGAAGAAACAGGTGGAAAAGAAAGAGCTTGATGAAGGGGAATTTAGTAGGAAGAAAAGGAGATTGCTTGAGACACAAGTCACTAAGAGTTTGCTTGAGCTTATGGGAACTGATCAAACGGTCACAAAGAGCTTGAATGAGCCTATGGAGACTGACCGGAGGGGCACCAAGAACTTGCCTGAGCCTATAGGGACTGACCAGAGGGTCACCAAGAACTTGCCTGGGCCTATGGGGAATGACCAAAGTGTCACAAAGAGCTTGCCTGAGCCTATGGGGACTGACCGAAGTGTAGCAAAGAGCTTGCCTGAGCCTATAGGGACTGACCAGAGGGTCACCAAAGAGTTGGCTGAGCCTACGGGGACTGACCAATGTGTCCCAAAGACCTTGCCTAAGCCAATGGAGACCAACCAACGTATCACAAAGACCTTGCCTAAGCCTATGGAGATTGGCCAAAGTGTCATCAACTCTAAAAACCAAGTTGATCAAGTGCTGGAACCAATGCAATCTGATCACTTCTCAAAGTTTTTGCTTGATTGTATGGAGAAAGACTATTGGGTTTCCATGGAAGATCAAGAGAACATCGATGCACAAGAAATGTCATCTGTTTATCATGTTATGGCTGAAAACCTACTAGGCGAAAGCTCATGTGTTGAAAATGCAACAAATGAAGAGTTGTCAGTGAAGGATTCCAAGGTTTATCTTGAATTGGAGGATTTGATCAACTGGAAACCCTCTAACTTGACTGGATTTGTCAATGATCTGCTAGTGGAACAAACTGGCTGA

>GhHSF13
AAACAACTCGGAAAATGGACCCAACTGCACCCTCCGCGTCGGTCGTCGGCGGCGGCTGTGGTGGTGGCGGAGGAGGGCCGGCACCTTTCCTTATAAAAACATACGACATGGTAGACGACTCATCGACCGACGACATCGTTTCATGGAGTTCTAACAAAAAGAGCTTTGTGGTTTGGAACCCTCCTGATTTTGCTCGCCTTTTGCTTCCCACTTATTTCAAGCACAATAATTTCTCCAGCTTTATCAGGCAGCTTAATACCTATGGGTTCCGGAAAATTGATCCCGAACGATGGGAATTTGCCAATGAAGATTTTGTGAAAGATCAAAGGCATCTTCTTAAGAATATTCATCGAAGAAAACCTATTCACAGCCATAGTAATCCACAGGGTTCTTTGATAGATCATGAAAGAGCTGGATACGAAGAAGAAATTGAAAAGCTTTCACGTGAGAAAGCTGCACTTGAGGCTGATGTTTTGAGGTCTGAACAAGAGCGGTCATCTTTGAAGCATCAGGTGGAAGAGCTGACACAACAAGCTGATCAAATGGAGCGTAGGCAAGAGACTTTGTTTAACTTCTTAGAAAAGGCTTTACAAGACCCTGCTTTCGCCGAACATCTTTTTCGTAGAATTGAATCTATGGATGATGTTGCTGCATATAATAAGAAAAGGAGACTGCCTCAAATTGATCAAACCAAGCCAGTTGGTGACCATAGTATTTTGGACAACAAAAGTTGTTCTACACCCGAGTTTGGAAATGTTGTCCACCTCGATTTCTCGAACAAGCTTAGACTAGAATTGTCATCAGCTGTTTCGGAGATTAACTTGGTTTCTCAAAGCACGCAAAGTTCTAACGAAGATGAAGGAAGTCCACAGAGAAGGGTTTCTCAAGGAGAACCAAAAGATGATAATATCAGACCGCAGGGGCTTTTATTCACACCCAAAACATTAGACATTTCAGATACAGGCACATCTTTTACATTCAACATGGATTCATCTTTCTCTCAAAGAGTATCAATGAACGAAAGCCCGGCACTGCATTCACTGCAACAGAGATTAAGTTCCAGTGAAGAACCTGATAGTCATATTTCCTGTCAATTAAATCTAACTCTGGCATCTTCTTCATTGCAAGTCAATAAAAGTCCGATCTTAACTAGGATGTCCCAACCAAGTTGGGAAATCGGAAAAGTCTCCGAGTCAAGGTCTAATGCCAACAGTAAAGACTCTGATTCTAGACCTTTCCATAGCAGAAGAAACATGATTGATGGGGAAACAACATTATCGTCATCGAAAGATGGCCCTAACACAAATCAAGAGCCTACCGCTGCTCCGGTTAGAGTAAACGATGTATTCTGGGAACAGTTCCTCACTGAGAGACCAGGTTCCTCTGACAATGAAGAGGCCAGTTCCAATTATCGAGCAAATCCATACGAAGATCAAGATGACAAAAGGTCAGGCCATGGACTAGCAAGGAATACCAAGAACATCGAGCAGCTTAGTCTTTAGAAT

>GhHSF14
ATGGCTCTGGTGCTTGACAACTGTGAAGATATATTACTCTCCCTAGACTCCCACAAGTCAGTTCCGGCACCATTCCTCACTAAAACCTACCAACTAGTAGATGATCCCACCACCGATAAAATAGTTTCATGGGGTGAATATGATACTACTTTCGTAGTATGGAGACCTCCTGAGTTTGCTCGTGATCTCCTTCCAAATTACTTCAAGCACAATAATTTCTCTAGCTTTGTCAGACAACTTAACACTTACGGTTTTAGGAAGATTGTACCAGACAGATGGGAGTTTGGCAATGAGTTCTTCAAGAAAGGAGAAAAACAGTTGCTTTGTGAGATCCATAGAGGAAAAACTTCTCAGCCACAAGTGGCTATAAATCATCATTACCACTCGCATTCTCCTTTTGTTAATGCCCCGAGTTTCTTCCCATTTCCAAGCCGAGTCAGCATCTCTCCAGCTGCCTCAGATGAACAAGCCAACTGGTGTGACTCACCAATACTTTCTTCAGCAAGAGTAGGTACTGGAGTCTCAGTTTTTGGAGGCTACAACAGCTCAGTCACTGCTTTATCAGAGGACAATGAGAAGCTAAGAAGAAGAAACAATTTGCTCACTTCTGAGCTTGCCCATATGACAAAGATTTACAACGATATTATCTATTTTGTTCAAAACCATGTTAAACATGTCACTCCGAGCAATCCATACCCTCCTAATATGCTTCTGTGTGGATCTCAATCTGCTGCTAATAGCTCATTGTTGCAAAAGCCTTTGAACCAGTTTCTTGGGTATTATCCAAATAGCACAAAGCCAGCCCAAGTTCAGTTCTTGAACACTCCAACTGCTGCATCAAAGAGCTCCTTGACGATTTTGGAAGAAACAAGCAGTAATAGTTGCAAAACAAAGCTATTTGGTGTGCCTTTACATTCAAAGAAGAGATTGCACCCGGAGTATGGTGCAACCAACAGTGAGACTAACAAGGTACGTTTGGTCTTGGAAAATGAAGATTTAGGGTTGAATCTCATGCCTCCTTCTACATGTTAG

>GhHSF15
ATGGAATTGGAATTGGAAGATCCTACTTATCAAAATAACAAGAGCAAGAGTCTTGTTACAAAAGGCACAGCTCCATTTTTGTTGAAGACTTATGCTTTATTAGAAGAAGCTGAAGAAGGAGGAGGAGGAGAAAAAGAATACAAGAAAATAGTTTCATGGAATGATGAAGGAAACGGATTCATAGTTTGGTCGCCTACGGATTTCTCGGATTTAACTTTGCCCAGATATTTCAAGCACAACAACTTTTCTAGCTTCATTCGCCAACTTAATACATATGGTTTTAAGAAAACATCATCAAAAAGATGGGAATTCAAGCATGAGAAATTCAAGAGAGGATATAAGCATATGTTAGTGGAGATAACAAGGAAGAAAAGTGAGGCAACCACTGCATTTTTGAAGTCTAATTGTGGTGATGAAGATAATATGATGATGAAGAATGGGAATCAACAAACATTGATGGAAGAAAACGAGAATTTAAGGAAAGAAAAAATGGAATTGGAGACCCAAATTGCTCAATTCAAAGCCCTAGAAATCAAGTTGTTGGATTGCATTGCTCAACATATGGGACCAAAATGA

>GhHSF16
ATGGAAAGGAGTGAAGAGTTGGTGTTGAGTGTGGAACCCCAAAACCCAGTTCCGGCACCATTTCTAACAAAGACATACCAGCTTGTTGATGACCCTCTCACTGACCACATTGTGTCTTGGGGTGAAAATGAAACCTCCTTCGTGGTGTGGAGAATCACTGAGTTCGCCAAGAATCCTCTCCCTAACTATTTCAAGCACAACAATTTCTCCAGCTTTGTCAGGCAGCTTAATACCTATGGATTTAAGAAAGTAGTGGCAGACAGATGGGAGTTTGCAAATGAGAATTTCAGGAAAGGAGCAAAGCACTTGCTGTCAGAGATCCATAGAAGAAAAACCCATCGAAACCACCACGACCAACAACATCCTCAACAGTTGTTTCTGAAACCAGAAGACAGCTATGGTTGGATGGAGTCTCCATCGCCATCTCCGAGAGGCAGCAGTACCCACATTCTAACAGCACTTACCCAAGATAATCAGAGACTACGAAGAAAGAACTACATGCTAGTATCTGAACTCACTCACATGAAGACCCTTTACAATGACATTATTTATTTCATCCAAAATCGTGTGAAACCAGTGCCTTATCAACAAAAGGCCAATACAGTAGGATCCAACATCATACAATTGGGTCCTTCAAGCCATGTTTCTGGCACTGAAACTGCTGAAACCAGCGTTTTGGGCAACTCATCATCACTGACTGTGCCAAATAACAGTAATGTGAAGCTTTTCGGAGTCCCTCTCATTGACAACGAACGGTTTGCGCCCCGAAAACATTAA

>GhHSF17
AACCTCCAGTTTCACTCACCGCCTTTCAAGATTTTTTTTCCTTTGGAGCAACAGTTTGTCGGCTTAAACCCTTCAAAACCCCCCTTCCACCCCATTTTTTTCCATTTTTATCGAACCTTGGAATTGAAACCCAGGATCTCTTTCCAAAACCTTCTTCATTATCTTAAAAAAACGAAATGAATCCAGACGAAGAAAAACGCTCTCAGAATGCCCTTCCAAACCCACCCCAAACGTCGCCCTTCTCTTCCTCATTAATGGAACTGGAAACGTTTTCATGTGGCGTGCCTCAGCCTTTGGAAATTCTTCAGGGGAACCCAGTGCCGCCATTTTTGTCGAAAACGTTCGATTTGGTGGAGGACACGTCGTTGGATCCGATCATCTCTTGGGGTCCGACGGGAGAGAGCTTCGTGGTTTGGGACCCGGTCGAATTCTCTAAGTTCATACTTCCTCGGAATTTCAAGCACAACAATTTCTCCAGCTTTGTTCGTCAGCTCAATACTTATGGATTTCGCAAAATCGATACTGATAAGTGGGAATTTGCAAACGAGGCTTTTCAGCGAGGGAAGAGGTATCTTTTGAAGAATATTCAGAGGCGTAAGTCGCCTCAATCGCAACAGGTTGGTAACTATTTTGGATCTTCTACTGAAGCAGGGAGGTCTGGAGTGGAAGGTGAAATAGAAAGGTTGAGGAAGGAGAAGAGCATGTTAATGCAGGAAGTAGTGGAACTGCAGCAGGAGCAGCAGGGTACGGCTCTGCATGTCGAAGTAGTGAATCAGAGGCTTCAATCAGCTGAACAAAGGCAGAAGCAAATGGTTTCTTTCTTAGCCAAGTTATTCCAGAATCCGGCTTTCTTGGCACGCCTTAGACAAAAAAAGGAACAGGGAGAAATCAGTTCTTCGAGGATGCGGAGGAAGTTTGTCAAGCACCAGCTGGTTGAATTGATCGATTCAGAAACACCTGCTGAAGGCCAGATTGTGAAGTACTCCAAACTTGATTGGAGAGACATTGCTATATCCCCTTCAGCCCCAGATATAATTCCAACTTCTGTTGAACAATCTCCAGATTATCTACCCAAGGGAGTAGCAGAAACCGATTTAGGTTCTGAAGGCTTTCCATTTCCAGTTGATGATGAAGTAGTTGTATCTGATGAGTTGGCAACTGCACATGGATTTCTTGGAACCCCAGAGCTGGTAGGAGAAGGTTCATCAGGCACGGGAATCCAAGATCCGAAAGGGAAGAATGTAATCGGTTCGGAACAAGTGGTTAATCCAGGGTATTTTATATCTTCCCCAGAGGATTTAGTGAAGCAGAAAAGCACCCCATATTTCTCATCTCCTATCAGTGAGAGCGTTTCTAAACAAGATGTATGGAGCATGGATTTTGATGCTACTGTTGGTATGCCTAGTTCTAGGAACGAGTTATGGGGTAATCTTGAAACCTATGACATTCCCGAGTTGGGGGTAACTGGTGAGTTATCTGATGTCTGGGATCTGGGGTTTTTGCAAGCAGCAGAAGATTCAGGTGCTGATAAATGGCCGACTGAGGGATATCCTTTCGACAATCCCCATACTGAGAATCAAGGTGGCCAGTCAGAAGCTAATAGGTCTAAGAAAATGGATCCATAA

>GhHSF18
GTCGACGCTTTCTCCCATTGACTCCATCTTCCGCAACTCGTTTTTGTTTTTTCAACCAAAAAATTCTTGAATGGCCTCAACAGTACCCTTGACATCGGCCGCCGGAAGCGGAGGAGGGGGCGGCTGTGGTGTTGCACCTTTTCTTTTGAAGACATACGACATGGTGGACGACTCTGCGACCGACGATATAGTGTCATGGAGCTCCCACAATAAGAGCTTTGTTGTTTGGAACCCTCCTGAATTCGCTCGTCTTTTGCTTCCCACTTATTTCAAGCACAATAACTTCTCCAGTTTCATCAGGCAGCTTAATACTTATGGATTCCGTAAGATTGATCCTGAACGATGGGAATTTGCTAATGAAGATTTTGTGAAAGGTCAAAAGCATCTCCTTAAGAACATCCACCGGAAAAAGCCGATTCACAGCCACAGTAATCCTCAGGGTTCTTTCGTAGATCCCGAAAGGGCTGGATTCGAAGAAGAAATCGAGAGGCTTTCACGTGAGAAAACTGCACTTGAGGCTAATGTTTTGAGGTTTAGAGAAGAACGATTGACTGCTAAGCATCAGATCGAAGAGCTGACACTGCGAGCCGATCAAATGGAGCAGAGGCAGGAAACTTTGTTTAACTTCTTAGAGAAGGCTGTTCAAGACTCTGCTTTCGTTGAGCATCTCGTTCGTAAGATTGAATCAATGGAATCAATGGATGTCACAGCGTATAATAAGAAAAGAAGACTGCCTCAAATTGATCGAATCGAGCCAGTCGGAGAAATTTGTCTTTTGGACAACAACAACAACAGCAGTAGCTCTAGAGCCGAGTTTGGAAACATTTTCCACCAAGATTTCGCAGACAAGCTAAGACTGGAATTATCACCAGCTGTTTCAGATATTCACGTGGTTTCTCAAAGCACACAAAGTTCCGATGAAGATGGAGTGAGTCCACGGATAAGGATATCTGAAGGAGAACCAAAGGATGCTTATATGAGATCCGAGGGCCTCTTATTTGCACCTGAAAGATTAGACCTTTCGGAATCAAGCAGATCTTTTACTCTGCAACAGAGATTAAACTCCAATGACGAACCCGATAATCATATCTCCTGTCTGTTGAATCTAACTCTGGCATCTTCTTCATCACAAGTCAATAGAAGTCCGAGCTTAACTATGATGTCCCAACTCGGTCAAGAAATCGGAAAAGACCCTAAGTCAAGGTCTAATGCCAACTCTAAAGACTCTGATGCCAGAGCTTACGGAAACAGCAGAAACATGATCAATGGGAAAGCAACATTATCTTCGCCAAAAGAAGACCTTAACTCAAATCATAAGCCTGCAACTCCACCAGTTAGAGTGAATGATGTATTTTGGGAACGGTTCCTAACAGAAAGACCCGATTCCTCCGACGATGAAGAGTCCAATTCTGACCATCAAGCAAACCCGTACAAAGAAGAAGACAAAAGCTCGACCTACGGACTAGCAAGGAATGCCAAGAACATGGAGCAGCTTAGTCTTTGAGCTGCAAAGTTGTCTCTTTTCCATAAATCCAGTGACAAAAGTCTACAAGGGTCTCTCTTACTCCTTTTCCTGCTTTATGATACAATTTTGAATAACACAATGTTGAAATCCAGCTGCTTAGTTGAATGTTAAAACTGGATGTTAATCTGAGAGTTCATCTCATACATTTTGGGGTTTAGCTTCCTTTTGTTAGATCAGTCTTGAGATTGTTTCTGTTTGATTCATTGTTAGTTGATGT

>GhHSF19
ATGAATCCATATGAAAGAATTAAACAAGAGTTTCAAGGAACAAGCTCATCATCCTATCATGGTGATATACCGTCCATGGCTACCCCTCAACCAATAGAAGGACTCCATGAAGGAGGTCCTCCTCCATTTCTCACAAAAACATATGATATCATTGATGATTCAGGCACCAATCACATCATTTCATGGAGTGGAGGTAACAATAGCTTCATTGTATGGGATCCCCAAGCATTTTCAATGATCCTTTTACCTAGGTACTTCAAGCACAACAATTTCTCAAGCTTTGTAAGGCAACTCAATACCTATGGGTTTAGAAAAGTAGATCCAGATAGATGGGAGTTTGCAAATGAAAAATTCCTTAGAGGACAAAGGCATTTACTTAAAACCATTAGAAGAAGAAAAACACAACAAATTCAAGCTTCATATGGTGGTTTAGATCCTTGCGTTGAAGTTGGGAGGTTTGGGGTTGATGTAGATATCGATAGGTTAAAGCGTGATAAACAGGTTTTAATGGCGGAACTGGTGAAACTAAGGCAACAACAACATAATACCAAGACATATTTACAAGTAATGGAAGAAAGGCTGAAGAAGACTGAGATGAAACAACAACAAATGATGAGTTTCTTAGCTAAAGCAATGAAGAATCCCAACTTTGTTCAACAATTAATACAGCAAAAAGATAAAAGGAAAGAACTTGAAGAAGCTATAACTAATAAAAGAAGGAGACGAATAGATAACCATAATCAAACGTTTGTTAAAGCTGAACCAGTTGAGCGCTTTGGTGGTGCATTTGAAGTTGTAGAGTTGGATGGAATGGTAATGGACTTGCAGGAAAAGCATGATGAAGAACATGGAAGCTGCTATGATAAAGGTAAAAGAATTGATGATGAAGGGTTTTGGAATGATTTATTGAATGATGATATGGAGGAAGAGATATCAGCTTTGCAAGTTAATGGGGTTGAAGATGAAGAAGGAATAGATGTTTTGGTTGAACAGCTTGGGTTCTTGGGCTCTAGTCCAAAGTAGAGCTTCTGCATTTGCAGAAATGGCGGTTTCTAACAGGTTTCCTTTCTGGCTTCAATGGCGGCCTTTGGGAGGGGCAAAACCAGGTAAAGCTTTTCTTTCCTTTTATTTGAGGTTTTCGGTCTGTTGAAATCTTAGAATTTAAAGCTTGTAGATTTACATATTAATAGAAAGAACATATTGGTAAAATTCATTGGTGGAGCTTGGGAGAAGAAGACTCTAGTAGATTACCATAAGTTTAAGTATAACTGTCT

>GhHSF20
TTTCGCTCATTTTTGTATTCTATTTCCCCTTATCTGTTTCCGCAATCATCATAAAATCTGAACTTTCTAGAATTTAACAATCAGATTTCTCATCTCTGGTGAACGAAACAAACACCTTCTTTAAGGAATTATTAATTATCGTCTTTGATGGCTCCGCCGCCGGTGGAGCAAAACGGAGATGCAACGACGGGAACGGCGGAATCACAAAGGTCTATTCCGACACCGTTCTTGACTAAAACGTATCAATTGGTTGATGATCACACGATTGACGACGTGATTTCGTGGAACGACGACGGGTCTACTTTTATCGTTTGGAATCCCACGGTGTTCGCTCGTGATTTGCTTCCTAAATATTTCAAGCATAACAATTTCTCTAGTTTTGTTCGTCAACTCAATACTTATGGATTTAGAAAAGTGGTGCCCGATCGATGGGAATTCTCTAACGATTATTTTCGACGAGGTGAAAAGCGACTTTTGTGCGAAATCCAGCGACGGAAGATCTCGTCGCCAACAGCAGCAGCTGTTACGGTGGCTCCGGTGACGGTTGCGGCTATTCCAATGGCGAAGCCTATTATATCACCGTCGAATTCTGGAGACGAGCAATCTCCAGTCATTTCATCGGCCTCATCGCCTTCAAGGCTGAACCAAGCAGGAACCGTTATGGCCGAGCTCATGAAAGAAAACGAAAAATTGAGGAAAGAGAACGTGCAGCTTAACAAACGATTATCAGAGATGAAGAGCTTGTGCAATAATATATTCAGTTTGATGTCGAATTACGCAAGTTCTCAGTCGGAGAACATTTCTCCCGTGCACAAACCGCTAGATTTCTTGCCGGCGAAGCGGTTATCATGGGGAGAATCAGTCAAAGAAGAAACGAGTCCGAGGTTATTCGGCGTTCCAATAGGAGGAGCGGCAAAGCGGGCCAGGGAAGAAGGAGAAGGCGTAGGGACGGAAGCGGCGACGGCAGCAGACGAAACGCAATTACAACTGCAACAGCCCGGTGGAAGTGAGATTATTAAATTAGAGCCGTTGGATTGCCAGAACCGAGGGCGCGATGATGATCGTGGGATCCAAGACGCGCCGTGGCTTCGGCAGGTGCACCGAGCGAATCAAAGGGTTTGTAATTGACGGGTTCGGGTTTTTTAGGTAGCTTTTTGGTCGGGTATCGGGTTGTGGATGATGATTACGGTGATCAGACCGGAATTCACGTGCGAATGAAACGCACGTGATTTCTGAAACCTTGAGGGAGGACCCACCCCCCACTTCAAGAACTTTCGTGGGACATCTTTCCATATATAA

>GhHSF21
GGCACGAGCCTCAATACCCTAAAACCCTTCTTCTTCTTCTTCTTCTTTTTTTGGTTTTGAGAATCAGTGAAGTGAAATGGATGGAGTGAATAGCAGTAGTAATATCCAAAAAGATGATGCATCGACTAGCACCGGAGGAGCTCAAACGGCTGCACAACCTCAACCAAAGCCGAAGCCAGTCGTGGTGCAGAGTGCGAACGCGCCACCGCCTTTCTTGAGCAAGACTTACGATATGGTGGATGATCCCGCCACCGATGCCGTCGTTTCTTGGAGCTCAGCCAATAACAGTTTCATTGTTTGGAACCCGCCGGAGTTCGCACGGGATGTTTTGCCCAAGTATTTCAAGCACAACAACTTCTCCAGCTTCGTCAGGCAACTGAATACCTATGGTTTCCGGAAGGTTGATTCAGACCGATGGGAATTCGCAAATGAGGGATTTTTAAGAGGCCAGAAAGACCTGCTTCTAAACATTAGCCGCCGAAAGTCTGCCCAGGGCCATGGTCATCAGCAGACACAGCAAGCACATGGACAGAGTTCATCTGGGGGTGCTTGTGTTGAGGTTGGGGAATTTGGGCTTGAGGAAGAGGTTGAGGCGCTTAAGCGGGACAAGAATGTGCTTATGCAGGAACTTGTTAGGTTGAGGCAGCAGCAACAGTCTACAGATAACCAAATGCAAACCATGGCACGACAACTTCATGGGATGGAGCAGTGGCAGCTGCAGATGATGTCATTCTTGGCAAAGGCTGTCCAGAGCCCTGGAGTTTTGGCTCAATTTATGCAGCAGAAAAATGAGAGCAATAGGCACATAACCGAAGCCAACAAGAAAAGGAGACTAAAACAGGATGGTATTGTTGATAATGAGCATTCTGCTGCCTCTGATGGACAGATTGTTAAATATCAGCCTTTGACGAATGATGCTAAAGCAATGCTCAGGCAGATTGTAAAAGGGGATACTTCTACCAGGCTTGACTCCATTAACAACTATCATGATAATTTCCTGGTTGGTGATGGTTTGTCATCATCTAGTGGATTGGATGGTGGGAAATCTTCAAGCCATGCATCAGGAATGACTCTTCAAGAGGTCCCACCAACTTCAGGGATCTCGGTGGGTCGCCTCTCAAGTGCCATATCTGAGATTCAATCTTCCCCATGTACAACATCTTCTGAAAAGATTACAACAACACAATCTACCGATTCGAGTGCACTGGTTGGAGGAGAAAAGGTCCCATCCATTTCCATTCCTCAAACAAATACAATTATGCCTGAACTTTCTCAAATACCAGAAATTGTCCCGGAAAGTGTTGTTGATATCCCCACCGAAGACTGCGTGGAGTCTGAAACTGGGAATGGGGGATTTATTGATCCCATTTGTTTGGTTCCCTTAGAACTTGATGACATTGCTCCTGATCCCGACATAGATGCCTTACTGGATAGTTCTAGTTTCTGGGATGACCTTATTGTGCAAGGTCCAGTGCCAGAGGATATTGAAACAATCTCAATGGATGATAAAAGCTAGGGAAGTGGGCAGCTGATGGACAAATCTTGGCATACGGATAAGTATTCTTGATAACAAGAGTGGCTAATCACATTTGTACCTCGGCCGCGACCACGCTTAGCCT

>GhHSF22
AAACTGATGAAGCAAACACAGTGGGAGTGAGGACCTCCTTCATTTCCTCTCTGGGGATGGGAATTCTTAACCTCTCTTCTTCTCTTTAGTTGTTCTTATTCTTAATTCTAGGTTAGATTTTTGTTTTCTGTTTTCTTTTTACGTAATTTGCCGATAATCGGAATGGCTCAAAGGTGTGTTCCGGCGCCTTTCTTGACGAAAACATACAAGCTGGTGGACGATCCCATCACCGACGATGTGATTTCCTGGAATGAAAACGGCACATCGTTTGTCGTCTGGAATATTGCTGATTTTGCTAAGGATTTGCTTCCCAATTATTTCAAACACGACAACTTTTCTAGCTTCGTGCGTCAGCTCAACACTTACGGATTTCGAAAGGTTGTCCAAGACAAATGGGAATTCGCAAACGAGAACTTCAAGCGAGGGCAAAAAGAGCTATTGTCCGAAATGCGCCGTCGGAAGGCAGTGACACCATCTCCGGCGAACGGTAAAACACCTGCTGCTGGTCCGTCCTCCCCGACTAAGTCCGGAGAGGACCTAGGGTCCACTTCCACGTCATCACTGAACTCGAAGAATCCAGGATCAGTTGAAACGAAGCAGGAGACAATGAATGTATTCTCTAATTTATCAAACGAGAACGAAAAACTGAAAAAACATAACGAGTTGTTGAGCTCGGAGCTGGCGCAAGCGAAGAAGCAATGCGACGAGCTGGTAGCCTTCTTAACCGAACGTGTGAAGGTGAGTCCCGACCAAGTCAATCGCATCATGCGGCAAGGAAGCTATGATTCCACCCGTGATGACGATGATCATGACCGTAGGTACGGTGCTGGTGATCCTGATGATCACGATCACGATGATGACGACGAAAATGGTAGCCAAGATTGGAACGGAAGTTTGAAACTGTTTGGGGTTTGGTTGAAAGGCGCGGGAAAAAAGAGGTTCCCGAAGGAGAAGAAAATTGTGTACGGTGAGCCATATGCTAAGCAGATGAAGACCGTAGATTTTAACCACGCGGGAATGAGAATGAAAAGCGGCAAAGTTTGCAACTGAGACCAATCAAAAGGGGGGAAACCAATAAAATTCAGGGGTTTTTTTTCTTGGGAAA

>GhHSF23
ATGAATCCATATTTTCCGGTAAAGGAAGAGTATCCGAGTTCAAGTTATTCACAGTCCGACGATGATGCGCCACGGATGATGGAGCCGCCGCAACCGGTAGAGGGTCTCCACGATTCAGGGCCGCCGCCATTCCTTACCAAGACCTTCGACATGGTGGATGATCCTAGTACTAACTACATAGTTTCTTGGAGCAGCGGAGGCAGCAGCTTTATTGTATGGGATCCTCACTCTTTCTCCACTAATCTCCTCCCTAGATATTTCAAGCACAATAATTTCTCTAGTTTTGTTAGGCAGCTCAATACTTATGGTTTTAGAAAGATTGATTCAGACAGATGGGAGTTTGCCAATGAAGGTTTTGTCAGAGGCCAAAGGGATCTTCTAAAGAGTATTAGGAGAAGGAAGACCACAACATCTCAGCTCCCAACATCTCAACAAGCTCTTGGTCCTTGTGTTGAAGTTGGCAGGTTTGGACTAGATGGAGAAGTTGATTGTTTGAGGCGTGACAATCAGGTCTTAATGATGGAATTAGTGACGCTAAGACAGCAGCAACTGAGCACTCGAGCTCATATTCAGGCCATCGAAGAAAGGCTGCAATGCACAGAAAAGAAGCAGCAGCAAATGATGTCTTTCTTGGCAAGAGCAATGCAGAATCCGTCATTTCTGCAGCAGTTAATGCAACAAAAGGAGAGAACAAAGGACCTTGAAGAAGCCATGTCTAGGAAAAGGATGCGGCCAATCGATCAACGACCTCTTGCTGTAGACGTAGGTGAATCAAGCCGAGGTAGCGATGGGACGAATCCTGTTAAAACTAAAACTTTAGAATTTGGTGATTATGGATACCAAGTAACAGAATTGGAAGCACTTGCACTGGAAATGCAAGGGTATGGTAGGACAAGAAGGGGGCAAGAGGAATCCCAAAATGGGCTTGACCATCGAGAGAGCCATGACAAAGAACTTGATGAAGGATTTTGGGAAGAATTATTGAATGAGAAATTTTTAGAGTTAGATATACCAGGAACTGAACTTGCTAGAGATTAA

>GhHSF24
AACAACAATCTATAATTCATTATTTTCATTCTATTTTCAGGTTCTAACTTCTTTTTTCTTACCCAACTTCAGTATGGTGAAACCCAATGAAACTGGGTGTCAGTCAATAGCACCGTTTCTAAGAAAATGTTATGAAATGGTAGATGATGAGGCTACCAATTCAATAATTTCATGGACCCAAAATAATGATAGCTTTGTAATCTGGGATATGACTGAATTTTCAGTTCGTTTGCTTCCTCAGTACTTCAAGCACAGCAATTTCTCTTCTTTCATCAGGCAACTCAATATTTATGGTTTTAGAAAAATTGATACCGATCGTTGGGAATTTGCAAATGATGGATTTGTCAGAGGTCAAAAAGACTTGCTGAAGAATATTGCTAGGCGGAAATACTCTCAGGGACCTGAGCAGCGTAAGTCTCTGCAGCAGCAACAGCAGCCGGAGAACTCTGTTGGATCATTCGAAAACAATGAAAATAATAGGCTGTGGAATGAGGTTGAAAATTTGAAGACCGATAAGAATGCTCTTACGCAGGAATTAGTTAAACTTGGGCAGTACCAGCAGATTGCGGACAATAAGTTGCTTCTCTTGAAGGATCGTCTTCAAGGAATGGAGAAAAGTCAGCAACAGTTGTTGTCATTCTTAATAATGGCGATGCAAAGCCCGGGATTTTTGGTCCAACTGATTCAACCGAAAGAAAATAATTGGCGCATGACTGAAGCAAACAATATGTTAGAACAAGTTTCAGAGGACACTGAACCAGTGGCTTCTGAGCATATGATAGTCCGGTATCAGCCACCAACGATCGAAACTTCAAAGCCTGTATTGACACCAATAATAGATTCTGAAAATCCTCATGAATCTGAAACCAAAGATTTTTGGATGGATATTGATTTTGTTAAGGCACTTATGGATGAAAGTCATACACCATTCCTTCCTCCGGATTTGCACGATGATGGTGCATGGGAAAAGCTTCTTGCAAACGATTTTCGGGGGAATAATGATGATGATGGAAATCGAGATGAAGACGGATCCCTTTACTCTGGTATGGGAATGGAGATAACAGGTTCTGGAGCTCTTTTCGAAAAAACTTGTAGTTTCGAGCTTTTACTACAAAATTATGAGGAAATCACAAAAAGTGGAGATTGAACCAACTGGTAAATGGATGGCAATTGCAGATATCTCAGAACTTAGAACTTCTGAAAGAACATATGAATGTGTCTGATACAAGTTATGTTCAAATTTTGTTTAATTTTGTTCATATCTTTGAAGAATCATATTTCTATATTGGTGTTCAAATATGTACCGGACACAGTTTTAAACAAATATTTGAAGAAAAGTAAAATTTCGAATAGCCGCGC


>GhHSF25
GAAAAGCCGAATCACGAAAAGAAAAGCGCCTCCCGCAGGCTTCCCTTTCCCTTTTAACTCCGCTCTCTCTTTCGGCCGTTAAGCCGCCCGTTGTCTGTTTCTAAGTTCCTTCCTCTCTATTTTCTTCTCATATCAATCCTCTTTTATATTTCAAATTCCACAAATATCTAATGCCGCAAATTAACCCTGCCTCTAAACCCTAGAGTCCCCCCCTTTTTCACTTCTCGGTTTTATTTTATACTTTAATTATTATTATTATTTCTTTGATTTTGTGACGTGGAATGGATGGAGTGAGTAGCAGTAGCAACAACCAAACCGATGCATCGACGAGCGGCGGAGGAACCCAAACAGCAACACAACCTCAGCCAATGCCCCAGCCGGTGGCAGGGCATAGTGCAAACGGGCCACCGCCTTTCCTTAGCAAGACTTACGATATGGTAGATGATCCTGCCACCGATGCCATCGTTTCTTGGAGCCCAACCAACAATAGCTTTGTTGTTTGGAACCCGCCGGAGTTCGCTCGGGATCTTTTGCCCAAGTATTTTAAGCACAACAACTTCTCGAGCTTTGTCAGGCAACTAAACACCTATGGTTTCCGAAAGGTTGATCCAGACCGCTGGGAATTTGCAAATGAGGGGTTTTTAAGAGGTCAGAAACACCTTCTTCGGAACATTAGCCGTCGAAAGCCTGCCCATGGCCATGGACATCAACAGACACAACGACCACATGGACAGAGTTCATCTATGGGTGCCTGTGTTGAGGTTGGGAAATTTGGGCTTGGGGAAGAGGTTGAGAGGCTCAAGAGAGACAAAAATGTCCTTATGCAGGAACTTGTTAGGTTAAGGCAGCAGCAACAGACTACTGATAACCAGCTGCAGAACATGGTGCAACGTCTTCAGGGGATGGAGCAGCGGCAGCAGCAGATGATGTCATTCTTAGCCAAGGCTGTGCAGAGCCCCAGCTTTTTTGCTCAATTTGTGCATCAGCAAAATGAGAGCAATAGACGAATAAGTGAAACCAACAAGAAAAGGAGGCTAAAGCAGGATGGCATCATTGATAAAGACCATTCAACTGCCTCTGATGGGCAGATTGTTAAATATCAACCTTTGATGAATGACGCAAAAGCAATGCTTATGCAGATGATGAAAGGGGATGCTTCTCCCAGACTAGACTCCTTTAACAACAGTAATGAACATACCCTGATAGGTGACGGTTCATCGTCATCTAGTGGATTGGATGGTGGGAACAGTTCAAGTCGTGTATCAGGGGTGACTCTTCAAGAGGTCTCACCAACTTCAGGTATCTCGGGGCATTGCCCCTCAGCTGCCATTTCTGAAATACAATCTTCCCCGTGTACAACATCCTCTGAAAGGATTACAACAGCAGAGCTTCCAGATGTGAGTGCACTGATTGGAGCAGAAAAACCACCATCCGTGTCTGTTACACAGACAGATGTAATTATGCCTGATCTTAGTCAAATATTGGAAATGGTCCCAGAAAGCATTGTTGATATTCCTACTGAAATGGGGAATGATGGATTGATTGATCCCGATACATTGGCTGTAAATGGTTTGTTATCCATAGAACTTGATGAGATTGGTTCTGATCCTGACATAGATGCCTTACTGGTTAACTCTCCTTTTTTTCATGACCTTTTTCCAAGTCCAGTATGTGAGGAAATTGAGTCAACCTCAATGGAGGGTAAAAGCAAGGAAAATGAAGGGCAGGCGATGGACGATGGATGGGACAAATATCAGCATATGGATAAGCTCACAGAACAGATGGGTCTTCTTAGATCAGAAAACAAGGGGATCTAATCTTTTATTTCCATTTATTTGAGGTGAACCTGAAAGTTGTATTTTTCTGACTTTTATTTTGGTCATTGG

>GhHSF26
TATTTGATCTTCTAGTAACTTTCTCGGCTAACGAACGTACATTATTATTTTACCCGATTAGAGTTTAATATAATCAACGAGTTCAGAGAGCTAAAGGCACGGCAGAGGTATCCCTCTTTTATCTGGAGAGTTCTGGTTGTTTAGGATTCGGATCTAGGACTGAACCGCATGGCCTGCGGATCCACAGCCAGTGCCGCCGCTGACTCGCAACGATCTTTACCAACTCCGTTCCTTTCCAAAACCTATCAGCTCGTCGATGATCCCTCTGTCGATGACTTGATTTCGTGGAACGAAGACGGATCAGCTTTCATCGTTTGGCATCCCGCCGAATTCGCCCGCGATTTGCTCCCTAGATACTTCAAACATAACAACTTCTCTAGCTTCGGATTTAGAAAGATAGTGCCGGATCGGTGGGAGTTCGCTAACGCTTGTTTTCGAAGAGGCGAGAAGGAACTTCTCCGAGACATACATCGCCGTAAAATATCTCCTCCTGCAGCTACTCCGGCGACGGTGACCGTAGCAGTTGTTCCTTGTGAAGTATCCCCCACTAATTCGGGTGATGAGCAGGTGATTTCGTCACACTCGCCTCCTGTAGCCACCATTTTGCATCGGATGACGAGCTGCACTACAACGCCGGAGCTTTTAGAGGAGAACGAGAGGCTTAGAAAAGAAAACATGCTGCTGAGCCAAGAGTTGACTCAGTTGAAGGGATTGTGTAACAATATATTAACTTTGATGACGAACCATGCTTCCGGTCAGTTGGAGAGTCATTCAATTTTGGCCGAAGGGAAGGCGTTGGATCTTTTGTCAGCGAGGGATTCGGCGAGAAGTACGGAGGACAGTGGTTCGAAGGAGGTGGCTGAGGAGGAGGATGTGACACCTAAGTTGTTCGGAGTTTCCATTGGGGTGAAGCGCTTAAGGAAAGAAGGTGAGGACGAGATGCAGAATAGTTTTCAAGTACGGCAGCAGGATACTGAGCCTGCGTCTAAGATGAAAGAAGAGCCGTGGATGGGGAAAGTGATGATCAAGAATCGTGGTAGTTGGAGCTTGGTAAATGATCAAACGACACATAATGCTATTTAA

>GhHSF27
TTCATTTCAAGTAAAATAAAAACCCAAACTTTTTCTTTAGTTTAGAGGGGAATTGGCACAAAAAGGTTAAGCTTTGATGCTAAGATGGAGGGTAACAGTACCAATATTGTTGCCCCTTTCGTTGTGAAAACTTATCAGATGGTGAATGATCCGATGACTAACACTGTGATCACTTGGGGTAAAGCTAATAACAGTTTCATAGTGATAGACCATTTAGTTTTCACTCAGGGGATTTTGCCTGTTTACTTCAAGCATAGCAATTTCTCTAGCTTCGTTCGTCAGCTTAATACTTATGGTTTCAAAAAGGTGGATCCAGATAAGTGGGAGTTTGCAAATGAATGGTTTCTCAGAGGGAAAATGCATTTGTTGAAGAACATAGTGAGGAGAAAACATAATAAAAATCTAAACAGGCAAGTGAAAGCTGAGGGTTTAAACGAGGAGGAGGAGGAGGAGGAGGAAGAAGATATAGTGATGGAAATAGCGAAGCTAAAAGAGGAACAAAAGTCGTTGGAAGAAGAGATAAAAGGCATGAATAAGCGTTTAGAAGCCACCGAGAGACGGCCGCAACAAATGATGGCGTTTCTTTACAAAGTCGTCGAAGACCCTGATCTCCTTCCACGTATGCTGCTCGAAAGGGAACATAAAAAACAGCTTAACCCCAACAAGAAGCGACGGTTGATGACGGTGATGCCATCATCTGCACAGTCATCCTCTTCGAGCCTGGCGGTTTCAAGTAATTCAGTAAAATCTGAAGAGGAAGACGAATGTCATGCAGGAACAATTTCGTCACTAGAAACTGGATACGGTATAGGCAACAACAATTTTCGTTACTCGAGTTATCAATCGTCGCCATCGCCTGAGGATTCTAAAGAGTTATTGGGGCATAATAACAATCAGTTTGTGGGGCAATTCATGAATTACGGCTGCGCCACAGTAACAAGGCAATTACCTTCGGTTATTGTGGCTCCGTCTGTGATTGTAAATGGCTTGACGGTGTCGTCGTCAGTGACGAGTAGTAAAGCAGGGTATGGCGATAGGAATGAACAAGTGGGTTATTTTGGAGAATTAGTGGCGGAAGAGATGGAGGCGCGTCCACCACTGCCTTATCCATTTTCGCTGTTAGAGGGTGGCTTTTAGGTTTTTTTTTTTTAGATTGTTAATAAAGGAGCTTATATGTAATTAAATGGTTAGAAGTTTAACTTGACTTCATTATGAAAGGTATTTGCAGATTATGAATATTAATATTTTC

>GhHSF28
ATGGTGGTGCCTGACAATGGAGGCGGAGAAGGGTTATGTTTGAGTTACTCGACGGCGTTTTCGAAGAAAATGGGTGACGAGATTACTCAAATAGAGTCAAATAATATTCTAGTGAAGGAAGAGCCAATAGCTGAAACTAGCGGAGAAGAAGATAATCAAGAGGCTTTGTTGATCAAAGCAGTTAAAGAGGAAGAAGAGGATGATAATGATGATGAAACCGGTGTCGTTGATGATATGATGAACGGTGGGGATTGTAACAACGTCAGCAATAATGGGTCGTCTTCTTCCAGTTCATCTGTTGATTTGCCGAAACCTATGGAAGGATTGAACGAGTCGGGTCCTCCTCCGTTTTTGAAGAAAACATATGAGATGGTAGAGGATCCGGTAACCGACCCGATTGTTTCCTGGAGCATTAACCGCAATAGCTTCATCGTTTGGGATTCTTATAAGTTCTCAGAAGATCTCCTTCCTAAATATTTCAAGCACAAGAACTTCTCCAGTTTCATCCGCCAACTCAACACTTATGGGTTTAGAAAGATTGACTCAGATAGATGGGAATTTGCAAATGAGGAGTTTCAAAGAGGAAAGAAGCATTTGCTGAAAACCATTAAGAGAAGAAGTAGATATAATAGGCAACAACAAGGTGGAGTGAATTGTGCTAATAATTCAACTAGTAATATTGGTTTAGAAGCTGAAGTTGAGATATTGAAGAAAGATCGGAGTATACTGCAACTGGAAGTCTTGAAACTGAGACAACAACAAGAAGAATCAAATCATCAGCTGAGTGCTGTTCATGAGCGGATTCGTTTTGCTGAGTGTAGGCAACAACAAATGTGCAATTTCATTGCTAAAATAGCAAAGTATCCCAGTTTTATTCATCGATTGACTAAGAAAAGGAAGCAGCAAAATATAGAGATTGATGAAGGGGAGTTTAGCTTTAGCAAGAAAGGGAAGTTTCTTGAGACGCAAGTCACAAAGTGCTTGCCTGAGGCTATGGGGATGACTGACCTAAGTGTCAAGTGCAGGAACCAAGTTAATGAAGAGAGATTGAAATCAATACAAGCTGCTGAGATCTCAAAGCTTTTGTCTGATTATACGGAGAAGAACAACAACCAAACCCTTCACGATGAAAAGAGCAGTGAACCAGCGATGTCTTCTGTTTATGATGTTATGTCCGAAAATCTACTAGGGGAAAGCTCAGGTGTTGAGAATGCAAGAAATGAAGAGCTATCATCAGTGAATGATTCCAAGATCTATCTTGAGTTAGAGGATTTAATCAGCTGGAAGCAATGTAGCTGGGGTGGTTTTGCAAGTGAGTTGGTGGAGCAAACTGGCTGTGTCTAA

>GhHSF29
TTCCATTCCTGCTTTCATCTTTCAATGGCTCTGATGGCTCTGATGCTTGATAACTGTGAAGGGATATTACTATCACTAGACTCCCACAAATCAGTGCCAGCTCCATTCCTTACTAAAACCTACCAACTAGTCGATGATCCCGCCACTGACCACATCGTTTCATGGGGTGAAGATGACACTACTTTCGTTGTTTGGAGACCTCCTGAGTTTGCTCGTGATCTCCTCCCTAATTACTTCAAGCACAACAACTTCTCCAGCTTTGTCAGACAGCTCAATACTTATGGTTTTAGGAAGATTGTGCCAGACAGATGGGAGTTTGCCAATGAGTTCTTCAAGAAAGGAGAAAAACACTTGCTTTGTGAGATCCACAGAAGAAAAACTGTGCAACCACAAGTGGGGATAAACCATCATCATCACCATCACCACCCACATTCTCCTTTGGTTAATGCCCCGAGTTTCTTTCCGTTTCCAAGCCGAGTCAGCATTTCTCCAGCAGACTCAGACGAACAAGCCAACTGGTGTGACTCACCGCCACTTTCTTCTCCAAGAGGAGGTACTGGAGTCTCAGTTGCTGGTGGCGGCGGGGGTGGAGGCTATAACAGCTCGGTCACAGCTTTATCAGAAGACAATGAGAGGCTGAGAAAAAGCAACAACTTGCTGATGTCTGAACTTGCCCATATGAAAAAGCTTTACAATGATATTATCTATTTTGTTCAAAACCATGTTAAGCCTGTCACTCCTAGCAATTCATACTCCCCTTCTTTGCTTCTTTATGGCCCTCCTTCATCCGTTGCTGCTGCTCCTGTTGTTAATACCACCACCACCAATAGTTCATTCTTGCAAAAGCCTTCCAACCAGCTTCTTGGGCACTATCCAAATAGTCAGAAGCCCCGAGTGCAAGTTTTGAACTCTCCAACGGCTACATCCCAAAGCTCCTTGACGATTCTTGAAGAACCATGCAGCAATAGTTGCAAAACAAAGCACTTTGGTGTACCCTTACAATCAAAGAAGAGGTTGCACCCCGAGTATGGTGCAACTAACATGGAGACTAACAAAGCACGTTTGGTCTTGGAAAAAGATGATTTACGGCTGAACCTTATGCCTCCCACATGTTAG

>GhHSF30
ATGCTTGATAATTGTGAAGGCATATTACTATCACTTGACTCACACAAACCAGTACCAGCTCCATTTTTAACCAAAACTTACCAACTTGTCGACGATCCAACCACCGATCACATTGTTTCATGGGGTGAAGATGATACTACTTTTGTTGTATGGCGGCCACCCGAGTTTGCTCGTGATCTTCTTCCTAATTACTTCAAGCACAATAATTTCTCTAGCTTTGGTTTTAGGAAGATTGTACCGGATAGATGGGAATTTGCCAATGAGTACTTCAAGAAAGGTGAAGAACACTTGCTTTGTGAGATCCATAGAAGGAAAACAGCTCAGTCACAAGTGACGGCGGCGTTAAACCACTACAACCACCACCACCGTCATTTACACCCACAGTCACCTATGGTTAATAATACTCATTATGGTTACCTTCCATTTCCAAGCCGAGTTAGCATTTCACCACCTGACTCAGATGAACAAACAACCAACTGGTGTGACTCACCACCACTTTCTTCAACCACCGGCGGTGGAGGAAGCTATAACAACAGCTCGGTTACAGCTTTATCAGAAGACAATGAAAGGTTAAGAAGAAGCAACAATTTACTCATCTCTGAATTAGCACATATGAAAAAGCTTTACAATGATATCATCTACTTTGTTCAAAACCATGTTAAACCAGTCACTCCAAGTAATTCATATTCTCCTTCTTTGCTCCTTTGTGCCCCAAACCAGCACCACTTTGGGTATTATCCAAATAGTCCAACACCCCAAGTTCAAGTCTTAAATGAAGAACCAAACAACAACAAGACAAAGCTCTTCGGTGTCCCTTTACAATCCAAGAAAAGGTTACACCCTGAATATGGTGGTTCAACAGCAGCTAACATGGAGACTCATAAGGCTCGTTTGGTCTTAGAAAAAGATGATATAGGGTTGAATCTTATGCCTTCTACATGATAGCTTCTTTTTAGGTAAAAATATCATCCAACCTGTACTAGTTAAAGATTGCATTTTATCTTTTCTATTTAAAAAATGGATAAGTTAATTTTTA

>GhHSF31
GGCACGAGAAGAAACACAGCTAAAGTGGTAAGGCAGGAAAACAAACCCAGCTCAGCCATTTGCCCCTCATATATTCTCTCTCTGCCTGCTTCTCCTGTTTTCAGCTCAGAAAGAAGGAAACCTTTTCTCCGGCAGAGAAACAAAGGGTCAGTTTCTATCTTTTTGATGAAATGGAGGCTGACAGTAATCCTAAAATAGTTGCGCCATTCGTTGCGAAAACTTACCAGATGGTTAATGATCCCATGACTGACGGTTTGATCACATGGGGTAAAGCTAATAACAGTTTCATAGTCATCGACCCTTTAGATTTCTCTCAAAGGATCTTGCCTGTTTACTTCAAGCATAGCAATTTTTCTAGCTTCGTTCGCCAGCTTAATACTTATGGTTTCAAGAAGGTGGATCCCGATAAGTGGGAATTTGCGAATGAGTGGTTCCTGCGAGGGCAAAAGCATTTGTTGAAGAACATAGCGAGAAGAAAGCATAATAAAAATCCATTCATGCAACTGAAAGCTGAGGACTTAGAGGACGAAGAAATAGTGATGGAAATAGCGAGACTAAAAGAGGAGCAAAAGTCGTTGGAAGAAGAGCTGCAAGGGATGAACAAGCGTTTAGAAGCCACTGAGAGACGCCCGCAACAAATGATGGAGTTTCTTTACAAAGTCGTTGAAGACCCTGACCTCCTTCCTCGTATGATGCTCGAAAAGGAACGGACAAGACAACTTAACGCCGACAAGAAGCGACGGTTGACGATGATGCCCTCCAACTCATCATCTTCATGCCTGGCCGTTTCTAATAATTCAGTCAAGTCCGAAGAGGAAGAAGATGGACATCCAGGAGTAATTTCGTCCCCAGAAACTGGATTCGATATGGAAAACAACTTTTATCGCTCAAGTTATCAATCATCGCCGTCGCCTGATCAGGACTCAAAAGAATTGTTGGGGCAAAATAGACTACATGAGGGGCAACTCATGAACTATGGTTGCGCCGCAGTAACAACTCAATTGCCGGCGGTGATGGTGGCTCCGACGGTGATTGGGAACGGCATGGCGGTGTCTTCGTCGGGGACGACTAGTGTAGCAGGGTATGGTGATAGGAGCGGGCAACTGGGTTATTTCGGAGAAATGGCGGCGCCTTGGATGGAGGCGCGTCCACGACCGCCTTATCCATTTTCGCTATTAGAGGGTGGCTTTTAGTTGGTTGCGTCACATGATATATCTTGGATTCTATCTTACTACGGATTTTTTTTTAAAGTTTTAGATTTTGCAAATTTCATTTCATATATCGGCTTTTGTAAAT

>GhHSF32
TTCAGTTGGTTTTTATGTGATTGTCGGGAACTGGCTTTTGGGGTGTTTGAGATTACGTATAGGAGAAATTTTCGTTATGGATGATGCTCAGAGCAGTTCAAGTTCACTCCCTCCATTCCTTACAAAGACGTACGAAATGGTCGATGATCATTCTACAGATTCTATTGTTTCTTGGAGTGCAAGTAACAGAAGTTTCATTGTATGGAATCCGTTGGAATTCGCGAGGGATTTACTTCCAAGATTCTTCAAACACAACAACTTTTCTAGCTTTATAAGACAGCTTAATACATATGGTTTCCGGAAAAGCGATCCCGAACAATGGGAATTTGCGAACGAGGATTTCATAAGAGGTCAACCTCATCTTTTGAAGAACATACATAGACGGAAACCGGTTCATAGTCATTCAATGCAGAATCTATTAGGTCAAGGAGCTTCTCCGTTAACGGAATCAGAGAGACAGAGTTTTCGGGATGAGGTCGAGAGGCTTAAAAGCGAAAAAATGTCACTCGTTCTAGAGTTAAAGAGACACGAAGAGGAACGACAAGGATTCGAGATGCAAATGCAGATTTTGAGGGAGCGTTTACAAACTATGGAGCGGCGGCAACAAAGTATGGTGTCTAATGTAGCTCGAGCCTTGAAGAGACCGGGATTTCCTATAGATCCAACTCCACAATTCGAGGTTCATGTTAGAAAAAGAAGGTTACCGAGAATTGCTTACTTATACGATGAATCCAGGATCGAAGATAATCCAAATCCAGATACCACATCAATGTCCAACATGGATCCATTCGAGCAATTAGAATCATCCATGGTGTTTTGGGAGAACGCCATACACGATTTTGGTCGAGCCAACGTGTTTGATGAATCAACGAGTTGTCCTGAAAGTCCATCTATATCTTCCATACAACTCAACATTGAAACTCAACCTAAATCCCCTCAGATCGACATGAATTCCGAGCCATCCACCGTAGTTACCCCAGAGCCCGTTACATCAATGGAACAACCTGCTCCTTCACCAGCTGGGGTTAATGATGGATTCTGGGAACGATTTTTGACCGAAAATCCAGGTTCAACAGATATTCGAGAAGTTCTGCCCGAAAGAAAAGATCCCGATACAAGAAAAGACGAAGACAAACCCGAGGGTCATAGCAGATTTTGGTGGAACAACATGAAGAATGTAAATAACCTTACAGAACAAATGGGGCATCTTACTTCTGCAGAGAGAACTTGATATTGGTTTCGATGTCTTGATATTTCAGGTTCGGGTACGATGATCGGATACAGGGTATGGGTTCTTTAACGTATTTGAGTACTTAAAAGAAAAAGAAAAATTGAAACGACCCGAATTCAGATGTATCATATTTAGGGTTCTAGGCATGTCATGGTCACAGTTTTATGTACTATAGAAGCTTATA

>GhHSF33
ATGATGAGTAACAAAATGAGTAGCAATTATTCAAGCTTGTCGTCGCCAAAGGCGAAAGGGCCAGCACCATTTTTGGCGAAGACATATGCTTTGTTAGAGGAAGGTGAAGAAGAAGAAAGTGGAGAGGAAGGGTGTAGCAGGAGGAGGAAGAAGATAGTATCGTGGAACGACGAAGGAACGGGTTTCGTAGTTTGGTCGCCGGCGGAGTTTTCTGATCTTACTTTGCCTAGATATTTCAAGCATAATAATTTTTCCAGCTTCATTCGCCAACTTAATACATATGGGTTTAAGAAGACATCATCAAGAAGATGGGAATTCAAGCACGAGAAGTTTCAGAGAGGTTACAAGCAAATGTTAATGGAGATAACACGCAAGAAAAGCGAGCCAAGTGTGTTCCCTGCTTTCTTGAGGGCATCTTCTTCAAGTGATGATCATCAATATCATCATCATCATCATCAGATCATGAATGGCGGCAGCAGTGCTGTTGATGAAGAAAGTACATATGTTCATCGTCAAACACTAATGGAGGAGAACCAGAATTTAAGGAGAGAGAAGGTGGAATTGCAGACCCAAATAGCTCAATTCAAAGATCTGCAGATCAAGCTGTTGGATCGCATTGCTCAACACACTGGAACTAGTGATCATAAAGAAACTAGGCTCTGCTAG

>GhHSF34
ATGGATGATGCTCAGGGCAGCTCAAGTTCGCTCCCTCCTTTCCTTGCGAAGACGTATGAGATGGTGGATGATCCTTCCACAGATTCTATCGTGTCCTGGAGTGCAAGTGATAAGAGTTTCGTTGTATGGAATCCTCCTGAGTTTGCAAGAGATTTACTTCCAAGATTCTTCAAGCACAATAACTTTTCTAGCTTTATCAGACAGCTTAATACATATGGTTTCAGGAAAATTGATCCAGAGCAGTGGGAATTTGCGAATGATGATTTTATAAGAGGTCAGCCTCATCTTCTGAAAAACATACATAGACGCAAACCGGTTCATAGTTATTCCATGCAGAGTCACTTAGGTCAAGGAGCATCTTCATTAACGGAATCAGAGAGACAGAATTTAAGAGATGAGATCGAGAGACTTAAGAATGAAAAAGAGTTGCTTGCTTTAGAGTTAAAGAGGCATGAACAGGAGCGTCAAGGATTTCAGTTGCAAATGCGGCTGTTGAGGGAGCGTTTACAAGATATGGAACGGCGGCAACAAATTATGATGTCTTCCGTGGCTCGTGTCTTGCAGAAACCAGGAGGTGCCATAAATCTGACCCCACAATTGGAGACGAACGACAGAAAGAGAAGGTTGACTAGAATTGCCTACTTATATGATGAAGCCGGGATTGAAGATAGTCAGACAGGCAATTCCCTAATTGCTAGAGAAAATGTAGATAGTACATCATTGTCTAATATGGAGCCATTTGAACAATTAGAGTCATCCATGGTGTTTTGGGAGAATGCGGTACACGATTTTGGTCAAACCAACATTCAACATGAGTCAAACCTTGAATTGGATGAATCAACAAGTTGTGTAGATACCCCAGCAATATCTTGCATACAGCTTAATATTGATGCTCGACTTAAATCCCCTGGGATTGACATGAACTCTGAGCCTGCTTTCGTTGTTGTTTCTGAGCCTATTACAGCAAGGGAACAAACTGCAGGAACTACTGCACCTGCAACAACTGGGGTTAATGATATATTTTGGGAACAATTTTTGACTGAAAATCCCGGTTCAACCGATACACAGGAAGTTCAGTCAGAAAGAAAAGATTCCGATGCTAGTAAGAACGAAAGCAAACCCGGTGATCATGGTAAATTTTGGTGGAATACGAAGAATGTAAATAACCTTGCAGAACAGATGGGGCATCTTACTCCTGCGGAGAGAACGTGATATCGGTTGACTATTCTTTTTACACCTTTTGGTGCCTCAGTATTTCAGATGTATTAAGTTTAGGTATGATTGGTTTGATAACTAAAGCATGTCATTAATATTCACTTGTTCATTTTATTTTTAGGTGCTGTATACATGGCTGTTTTTTTTACTGCTTCCATATAGTTCAGATTCACATATTTTTTTAAAAAAAAACAAAAAAAAAAA

>GhHSF35
TATGGTATTGTTAAGATTCAAAAACCCAGAGAGTTGGTTGTTTTAGCTCATGGAAAGGGATCCAACCATCGTTCACCGATTCTTCCTATCTGGTTTCTATTGCTGGGGTTGGGAATTCTTGACCGCTCTTCTTCTCTTTAGTTCTTCTCTCTAAACTCCATACCCACCGCCCTCCTTCATCTTTAAACCTGCCTTTCCTTTTCTTTTCTTTTCTTTTCTTTTTCTTTTTAATATTCTTTGCTAGATTTTCTTGCAAGTATAGTTTGGGGGGGAATTGAAATGGCGCAAAGGTCAGTTCCGGCGCCCTTCTTGACGAAAACGTACCAGCTGGTGGATGATCTGAACACCGACGACGTGATTTCTCGGAACGAAAGCGGCACCTCTTTTGTCGTTTGGAAAACTGCTGATTTTTCTAAGGATTTGCTCCCCACCTATTTCAAACACAATAACTTTTCCAGCTTCATCCGTCAGCTCAACACTTACGGATTTCGAAAGGTTGTTCCGGACAAATGGGGATTCGCGAACGACAACTTCAAGCGAGGGGAAAAACAGCTCTTGTCCAAAATCAGTCGTCGGAAGACGGTGACATCACCGCCGGCTGATGCTCCGGCGAAAGGCAAAACATCTGGTGCTGCAACTCCCTCTCCGACTGACTCCGGAGAGGACCTAGGATCCACTTCCACGTCATCACCGGAATCGAAGAATCCGGGATCGGTGGAGACGAATCAATTCACCGATTTATCAGAAGAGAACCAGAAACTGAAAAGAGATAAGGAGATGCTAAGCATTGAGCTGGCCCAGGCCAAGAGGAAATGCGACGAGCTGGTCGCTTTTTTAACTGAATGCGTGAAAGTGGGGCCGGATCAGATCAATCGCATCATGCCGCAAGGAAGCTGTGGCTCCACCATCAACGGCGAAGGTCCTGGCCGTATCTGCGGTGTCGATGATGATGAAAAAACCAGTGAAGAAGATATGGGGAGTTTGAAACTGTTTGGGGTTTGGTTGAAGGGGGCTCGCGAGGAAACAATCATGTACGGGGGGCCTCAAGCTAAGGAAATGAAGACGGTAGATTTTCGGCACGTGCCTTTGGTGATGGAGAGCGGCAAGGTTTGCAACTGAGCAGTTTTTTTAATTTTGTGATAATTGTAGTGTATTCTCATAAGAATAAAGATGAATTCTTATTATTTCTTTTGTACACAAGATTAGTCACCATTCAGGAATTGCGGGA

>GhHSF36
ATGAATCCTTATGGAAGAGTTAAAGAAGAGTTTCCAGGAGCAAGCTCTTCATATCCAGCTGGTATGCCTTCTATGGTTACCGCTCAACCAATGAAAGGACTCCATGATGCAGGTCCTCCTCCTTTCCTCACAAAAACATATGATATTATTGATGATTCAAGCACCAATAACATCATCTCTTGGGGTAGAGCCAACAATAGTTTCATTGTATGGGATCCCCAGGCATTTTCCATGACTCTTTTGCCTAGATTCTTCAAGCACAACAATTTCTCAAGCTTCGTCAGGCAACTCAATACCTATGGGTTTAGAAAGGTTGATACAGATAGGTGGGAGTTTGGTAATGAAAAGTTTCATAGAGGGCAAAGGCATTTGCTTAAGAATATTAGGAGGAGAAAGACACATCAACCTCAGGCTTCACAGTATGCTTTAGATCATTGTGTTGAAGTTGGGAGGTTTGGTCTTGATGGAGAGATTGATCGGTTAAGGCGTGACAAGCAGGTTTTAATGGTGGAACTGGTGAAACTTAGACAGCAACAGCAGAACACAAGAACTTGCCTGCTAACAGTGGAAGAAAGACTAAGAAAGACTGAGATGAAACAGCAGCAAATGATGAGTTTCTTGGCCAAAGCCATGCAGAATCCAAGCTTTGTTCAGCAACTAATCCAACAAAATGATAGAAGTAATGAACTTGAGGAAGCAATCACCAAGAAGAGACAGCGGCGGATCGATCAAAGGTCCATGGATGTCGAAACTAGTGAAATTTTAGGAGTCAAAACTGAACCTGAGGGCTACGGTGTTGCTGACTTTGAAGTTACTGAGCTAGATAAACTTGTTATGAACTTGCAGAGACTGACGGGGAGCCAAAACAATATAGAACTTGAGCATGTGGAAGAAAGCAAAGATCATGGAAGTAAAGGTAAAAGCCTTGATGAAGGGTTTTGGGATGATTTAATGGATGGTGATACTCATGATATTGATCAAGAAATATCAGTTTTAGATGTCGAAGAAGAAGATGAGCAATATGTAGATGTTTTAGTTGAGCAACTGCGTTATTTGGGTTCCAGTTCCAAGTAG

>GhHSF37
TTTCCCTTTTTTCTTTTCATAATCCAACCCTGTTTGACAATTTTACATGGGATAAAGGAATATCTACTTTCCTCTGGATTGTTCTTCAAAGGTTTTTAGGGTTTAAAGGTTTACGTGCTTTCAGTGGAAGTGATCCTGGTTTCGATTAGCTTCTGAAAATCTCAATTGTTTTGACTTTTTTTTTATTTAAAAAGAAGAAGAAAAAAGCAGGCATATGCTTGAGTTTGAATGAAATGGAAGGATCGCAGGGAAGTTGTAATGGGCCGCCGCCTTTTCTTACAAAGACATACGAGATGGTGGATGATCCAGTGACTGATTCGTTGGTGTCTTGGAGTGAAACTGGTTATAGTTTCGTTGTATGGAACCCCCCAGATTTCTCAAGAGATTTGCTCCCTAGATATTTCAAGCACAATAACTTCTCAAGCTTTGTCCGTCAGCTCAACACCTATGGGTTCAGAAAGATAGATCCTGATCAATGGGAGTTTGCAAACGAGGAGTTCATAAGAGGGCAGAAACATCTTTTAAAGAACATTTATCGACGCAAGCCAATCCATAGCCATTCCTTGAACCGGCAAGGAAGCTCTAGTGTGCCATTGACTGAGAAAGAGAAGAAGGAATTTGAGCAAGTGATCAAGATGTTGAGTGACGATAAGAACCGGCTTCAGTTACAGTTGCAGGGTCATCAAAAAGAGAACGAGGAATATCGGTGTCAAGTAAGGCTGTTATCGGAGCGTTTTCGGAACATGGAAGATCGACAACGAGGAGTGATGGTCTCATTGGCTAGGATTATAGACAAACCCCATGTTCTGTCCCAATTTCATGGCAAAAAGAGAAAGTTATTGAACTGTAACGACTTCAATGATGAATGCAACATACAAGATCTTCACAGTTTGGCTTCTCTGAATGCAAACATGGGATTGGACTTGAAACAGATTGAAGAATTGGAATCATCTATAAGATGTTGGGAAACATTGTTTCTCGAAATCGGAGAAACTATAGGTGAAGAAGTGCACGATTTCGGGACATCCTTACGGCCTTCTCCGGTTGTTGTTACCGAAATACGGACATCTTCAGGGGACTATGACATGGATGGTGAACTTTACTCACCTTCATCACACCATTGCTCCCCTTATTCAACCGATATTAACTCATCACCTGAGCTGGTTGCCCCTGCTTATCATCCTATCCATACACCATCATTTCACCATATCGTAAATCTCAACCCAAAGCCTCCTGGAATTGGCCTAAACTCCCAACATGCTAGTCCACTGGAGACCGATCAGGCCTCAAAGAACCAGGCAGAAGCAGTGGCGACCGGTTATACCGTGCCAGGTAGTGTAAACGATGGCTTCTGGGAAAGGTTTCTAACCGAAGTTCCGGATACATCATCGTATGCACAAGAGATCCAGTCAGTTTAGATTACCTGACATAGCAGCTTTCTCCAGATTAAAGAATTTAGTGTAGGTTAAGTGATAGAAGCGAGCTATGCTATTAACCATGTATTACTTCTGCCCCATGCTATGATGTAAGGCTATTAGGTTAGAGGACTCTGTATTTTTTGGTTTACGTTTATCTATCTTCTCTCGTAGTTATTTTTGC

>GhHSF38
ATCAAATCAAAGGCACCTAAAATCCTTTCCTTCCCCTTTACTCTCTTCTTCTCTCCCCCATTTCCTCACCTACTTTTACCTTATTTTCCTCTTCCTTTGTGTTTACACAATCTAAGCTACCCCCATGGCAACTCCCCTCCCTATCTGATCCTGTGACCAGTATTTTCCAATACCCTTTTCTCCTTCTCTCTTTTTTCATTATTAAAACCCTAATGGAGACTCTTCATGGTTCGGTACCAGCCGCGTGTGCGGACACCGCAGCCAACGGCAACACGGTGACGCCTTTTCTGAGCAAAACCTTCGACGTGGTGGACGATCCGTCCACCGATTCGGTCGTATCGTGGAGTAGTGATAACAACAGCTTCGTTGTCTGGAAAGTGCCCGAGTTTGCGAGGGACCTTTTGCCCATGTATTTTAAGCACAATAACTTCTCCAGTTTTGTCAGACAACTTAATACTTATGGTTTTAAGAAAGTTGACCCTGATCGTTGGGAATTTGCTAATGAGGGATTCCTAAGAGGTCAGAAACATGCCTTGAAAGCTATCAGCAGGCGGAAGCCTGCTAATGTCCATTGTAATCAGCAACAGAACTCATCCATTGGAGCTTGCGTTGATGTAGGGAAGTTTGGGCTTCAAGAGGAGGTTGAAGGGCTTAAGAGAGACAAGAATGTTCTCATGCAGGAACTTGTTAGGGTGAGGCAGCAGCAGCAAGCCACGGACAACCAGTTGCAAGCTTATGGCCAGCGTGTACAGATGATGGAGCAGAGACAGCAGCAAATGATGTCTTTTCTTGCTAAGGTCATGCAAACTCCAGGTTTCTTAAACCAGCTTTTACAGCAGCAAAATGAATGCAACAGGCAACTGACTGGAGCAAACAAGAAGAGGAGACTCCATAGGCAGGATGAAGAAAATTTAACTGGTGAAAATGGTGCCGTATCTCCAAATGGTCAGACTGTAAAGTTCCAGCCTTTACTCAATGAGCACCAGATGATGGAGGTGAACACATCACCGAGGAGGGAACATGGCGCTCCTCCTTCCAGTGCATTACACAGCAGTAGCTCCTCCAGCGAGATTGCGGAAGTGATTCTTTCAGAAGTCTCACCAGCTTCTTGGCAGTCATATCTGCAAGCAGAATCAGGGGTTCCCGACTCTAGTCTGTCAACAGCTGCTGCTCAATTAACAACTGAGACAAGTGTGCATAAATCACAGAAAGATGCAATTTTCGGTAGCGTTCCTCAAATGCTAGGATTTGTACCTGATAATATTGTTGGGCCTGAGAGCAGGAATGCCGAATATCTTGATCCAATGTCAGTCGTATCGAATGCTACAATGCCCACAGAAGCTGACGAGTCTTGTGCAGGTCAAGATATGGAGATCATACTTGATGGAAGCCCTAAACTTCCAGCAATTAACGACACTTTTTGGGAACATTTTCTTACAGGAAGTCCACTCACTGGGGACACAGATGAGATATACTCGAGTTCCCTCGAAAATGGTGCATACGGTGGATAGGATGCAGTTTTAAGGGAGGAGAGTGGATGGGATGAATCATCTTTGCTGACAAATAGGCCTTCTTTACATCACATTAGCAGGAAGGGGTGATGTCCTACAAGTTGTATACACAAATACATGTTTGTTTTTCTTGCTTTTATGAGGTAAAACTTGTTACTGCCTATGGTTTTAGAAGGCTTAATATTATATTCAAATTTTGTATTGGTATCATGTTGCGATGAGTATATTCTGAATTAGTGG

>GhHSF39
CGAAATGAAGTGAAGTGAAAACGAAGTCTCAAATGGAAGGAGTTGTAGTAAAAGAAGAGGAAACTCAAATGACGTTTGCAACAGCTGTTGGGACTACTGCTGGGTTGTCTTCATCTTCATCGTCATCAAATGTTACTCCTCAGCCGAAGGAAGGGCTTAACGAGGTTGGTCCGCCGCCGTTCTTGACTAAAACTTTTGATATGGTGGAAGACCCTTCGACGGATTCGGTGGTTTCATGGAGTGAAGCTCGTAATAGTTTCATTGTTTGGGATTCTCATAAATTTTCAACCACGTTGCTTCCTAGGCACTTCAAGCACAACAATTTCTCCAGTTTCATTCGTCAGCTCAATACATATGGTTTTAGAAAAGTTGATCCAGATCGATGGGAATTTGCCAATGAAGGGTTTTTAGGAGGGCAAAAGCAGCTACTTAAAACGATTAAGAGGAGAAGGAACATAGTGCAAAGCTCACAGCATCAAGCTGGAGGAGGAGGAGCTTGTGTTGAGTTAGGACAATTTGGATTAGATGAAGAACTGGAGAGATTAAAGAGGGATCGAAGTGTTTTACTAGCTGAAATCGTGAGATTAAGACAACAACAGCAGCATTCAAGGGACCAGATTGTTGCAATGGAGGATAGGTTACAGAGCACAGAGAAGAAACAGCAACAGATAATGTCGTTCCTTGCTAAGGCACTTCGAAACCCGACTTTCATACAGCAACTTGCTCAGAACAGACAGGCTAAAGGCGTCGAAATCGGACGAAAACGGAGGCTCACGGCGAGCCCCAGTGTGGAGAATTTACAACAAGCAGCAGTCCCTGTGGTGGTTGATAATGATCAAGTTGAGGAACAAGAAGGATTGGCAACTATCGAGACTGAAATTGAGACTTTTTTCAATTCTGCCATGGATGATGAATCAAGTACTGAAATCAAGGATCATATGCCAAGTCCAATGCCATTATCAAGTGTGACTAATAATTTGGGTGTTAATGAAACATTATGGGAAGAGTTAGTACATGAAGACTTAATAGCTGGTGAGCCAAAAGAGGAAATTGTGGTTGGTGATCAAGCTGAAGTTGATGTTGAAGTTGAGGATTTAGCAGCAAATCCTATTGATTGGGGTGATGATTTGCAAGAACTTGTGGATCAGATGGGTTATCTCAGGTCAAATCCATGACCAAAAAACTAAACACATTAAATGGAATGTAATGGATGATGTTGTTGTTCTAGCCCTTTTCAGTTGGTCTCTTTGACACCATTCCTTGTTTTCTAAAACC

>GhHSF40
TTCAATTATGGTGAAACCGAGTGAAAATGGGTCTCAGTCAATAGCACCTTTTCTAAAAAAATGTTATGAAATGGTGGATGATGAGTCTACTGATGCGATAATTTCATGGAGTCAAAATAACGATAGTTTTATAATTTGGGATATGACTGAATTTTCAGTTCATTTGCTCCCTAAGTTCTTCAAGCACAGCAATTTTTCCTCTTTCATCAGGCAACTCAATATTTATGGTTTTAGAAAAATTGATACAGACCGTTGGGAATTTGTAAATGATGGATTCGTCAGAGGTCAAAAGGACTTGCTTAAGAATATTGCTAGACGGAAACACTCCCCAGGATCTGAGCAGCGTAAACCATTGCAGCAGCAGCCACTACAGCAGCTGGAGAACACTGTTGGATCATGCGAAAACAATGAAAACACTGCACTGTGGAAGGAAGTTGAGAATTTGAAGACTGATAAAAATGCTCTGATGCAGGAATTGGTTAAACTTACGCAGTTCCAGGAAACTGCAGACAATAAGGTTCTTCTCTTGAAGGAACGTCTTCAAGGAATGGAGAAAAGTCAGCAGCAGTTGTTATCCTTCTTAATAATGGCTATGCAGAGCCCCGGCTTTTTGGTCCAACTGATTCAACCAAAAGAAAATAATTGGCGCATGGCTGAACCAAGCAATATGCTAGAACAAGTTACAGAAGATGGTGAACCAATTGCTTCTGATAATATGATAGTAAGGTATCAGCCTCCGATGGATGGAACATCAAAGCCAGTACTTGCACCAGTGGTAGATTGCGAAAATCCTCATGAATCTGATAACTCTTCAGATGGAACAAAAGATTTTTGGATGAATATTGATTTCGTGAAAGTGCTTATGGATGAAAGTCATACACCTTTCATTCCCCCAGATATACACGATGATGGTGCGTGGGAAAAACTTCTTTTAGGCAACACATTTCTAGAGAATAATGACAGTGGAAATCAAGATAAAGAAAGCCCCTTGAACTCTGGTATGGAAATGGAGGTAACAGATTCCGAAACCCATTCAGAAAAGTCGTGTAGTTTTGAACAGTTACTACAAAATATGGGGAAATCCCAGAACCTAGAGATTGAACCACTTGTAAATGGATCGCCATTAGAGAAATCTCCAGACTTGGAACTTCTAACAGACCAAATGGGCCATTTGATTTCCGAGAGTACTAAACCGCACCGAACTCCTTAGAAAGGTAAAAGGAGAGAATTACATGAAGATTTGAGATTTTAATCTAAATACCAACATGAAAAATATTAAAGGAAACCCATATTTTCAGTTCTTAAAAACAAAGCATAAAACTTCTAGGGATGGATAACCTTAGCTATGCCAAAAGCAGCAGCAGATGCAATGGCACCAATGAGAGCAGTTTGGAATGCGCTTTTTACCGGTTTGTTGCCGGTGAAGTAACCTTTGGCGTAGCCGAAGATGAGGAGTGCAGCAATGGTGATGACCACTGA


>GaHSF1
ATGGTAGCTTGGGAGCATGATAATGGCGGTGGTGAATTGAGCTACACGAC
TGGGTTTTTGAATGAACCGACCGGAAAAGGGGATCAAACCGAGTCAAGTA
TCGTCAAGGAAGAGCCGGATGAAGAAATGAGGCTCTTTGATGATATGATT
AACGGCGTCGGAGATTGGAACAATGGGTGGCCGTCAGCGAGTTTGCCGGA
TGCTTTGCCGAAGCCAATGGAAGGGTTAAACGATTTGGGTCCGCCGCCGT
TTCTGAGGAAAACGTTTGAAATGGTGGAGGATCCGAAAACCGACCCTATT
GTTTCATGGAGCTCCGGTCGTAATAGCTTCGTCGTTTGGGATTGTCACCG
GTTCTCTGAAAATCTACTGCCTAAATATTTCAAGCACAAGAATTTCTCCA
GTTTTGTTCGTCAACTCAACACTTACGGTTTTAGGAAGATTGATTCAGAC
AGATGGGAGTTTGCAAATGAAGGGTTTCAAGGAGGAAGGAAGCATTTATT
AAAAAATATTAAGAGAAGAAGTAGATATAATAAGCAGCAACAACAAGGAG
GAGTTATATGCATTGATAATTCAACTAATAGTAGAGTTGGATTAGAAGCT
GATGTTGAGGTTCTAAAGCAAGATCACACTTCATTACAAATGGAAGTATC
GAAACTTAGACAAAAACAAGACAACTCGAATCATCGGCTAAGCATCGTTG
AGGAGCGGATTCATTTGGCCGAGTGTAAGCAACGACGGATGTGCAGCTTC
TTAGCTAAAATGATCAAATACCCCAACTTCATTCAACAGTTGCTTCACAA
AGGGAAAGAGCTTGATCATGGAAAGAAGTTTAACAAAAGGAGGAGATTGC
TTGAGACCCAAGTCACAACGAACCCTATTGAAGAACCTATGGACCCAATT
CAAGATGAAGAGTTTTTGGTTTCCATGGATGATAGGGTTGTACCAGAGAT
GTCAAGAAATGAAGAGGTAGATGTGAATGATTCAAAGATTTATGTTGAAT
TAGAGCAGTTGGTGAATTGGAAGCCATGTAGCTAG

>GaHSF2
ATGGCTCTGATGGTTGATAATTGTGAAGGGGTATTACTATCACTAGAACC
CCACAAAGCAGTGCCAGCACCGTTCCTCACAAAAACCTACCAACTAGTCG
ACGATCCCACCACCGACCACATAGTTTCATGGGGTGAAGATGACACTAGT
TTCGTAGTTTGGAGACCTCCTGAGTTTGCTCGTGACTTGCTTCCAAATTA
CTTCAAGCACAACAATTTCTCTAGCTTTGTTAGACAGCTCAACACTTATG
GTTTTAGGAAGATTGTACCAGAGAGATGGGAATTCGCCAATGAGTTCTTC
AAGAAAGGAGGAAAGCACTTGCTTTGTGAGATCCATAGAAGGAAAACTAC
GCAGCCATCCATAAACCATCATTATCACCCTCACATCCCACATTCTGCTT
TAAATGCCCCTAGTTTCTTTCCATTTCCAACTCAAGTCAGCATCTCCCCA
ACTGACATGGATGACTCACCACCACTTTCTTCCCCTAGAGGAGCCACCGG
AGGATATGGTAGCTCGGTCACAGCTTTATCAGAGGATAATGAGAGGCTAA
GAAGAAGCAACAGTTTGCTGATGTCTGAACTAACACATATGAGAAAGCTT
TACAGTGATATTATCTATTTCGTTCAAAACCATGTTAAGTCTATCACTCC
TAGCAATTCTTACTCTCCTTCTTGGCTTCATTCTGGTCCTCCTCCTGCTG
TTAATACCAATACTTCATTATTGCAAAAGCCATTGAACCAGCTTCTTGGG
TATTATCCAAAAAGCCCAAACCCCCAATTTCAGGGTTTGAACTCTCCAAC
GGCCACATCTCAGAGCTCCTTAACCATTGTGGAAGAACCAAGCAGCAATA
GTTGCAAAACAAGGCTCTTTGGTGTACCATTACACTCAAAAAAGAGATTG
CATCCTGAGTACAGTACTGCAGCAAACATGGAGACTAGCAAAGCACGTTT
GATCTTGGAAAAAGATGATTTAAGGTTGAACCTTATGCCTTCTTCTACAT
GTTAG

>GaHSF3
ATGGAAACTGATACGATCAAACCCTGCGATAACGTTGTTCATTCTCGATT
CTTCCTTTCTGGATTTTATTGCTGGGGTTGGGAATTCTTGACTGCTCTGC
TTCTCTTTAGTTGTTCTGCCAAAAACGACCAGTCGGAAAATATGGCGCAA
AGGTCAGTTCCGGCGCCGTTCTTGATCAAAACGTACCAGCTGGTGGATGA
TCCGATCACCGACGATGTGATTTCATGGAATGAAAACGGCACGTCTTTTG
TCGTTTGGAAAACTGCTGATTTTGCAAAAGATTTGCTTCCCAATTATTTC
AAGCACAACAACTTTTCCAGCTTTGTCCGTCAGCTCAACACTTACGGATT
TCGAAAGGTTGTTCCAGACAAATGGGAATTCGCGAACGAGAACTTCAAGC
GAGGGCAAAAAGAGCTCTTGTCCGAAATCCGTCGCCGGAAGACGGTGACA
ACATCGCCGACTAATAATCCGGCGAACGGGAAAACGTCTGGTGCCGGAGC
TTCCTCCCCTACTAACTCCGGTGAGGACCTAGGGTCAACTTCCACGTCGA
CATCACCGGAATCGAAGAATCCGGGATCGGTGGAAACGACGCCGGCAGTG
AACACGAATCAATACGCGGATCTATCAGACGAGAACGAGAAGCTGAAGAA
GGATAATGAGATGTTGAGCTCGGAGCTGGCGCAAGCCAAGAAGCAATGCG
ACGAACTGGTCGCGTTTTTAACCGAGTGCGTGAAGGTGGGGCCCGATCAA
ATCGATCGCATCATGCGGCAAGGAAACGGTGGTTCCACCCTTGAAGGCGA
CGATCTTGGCCGTTTCTACGGCGTCGATGACAACGACGATGATGAAAAAG
GTGGCGGCGAAGATGGAAACGGAAGTTTGAAACTGTTTGGGGTGTGGTTG
AAAAGCGCGGGAAAAAAGCGGGCCCGCGAGGAGAAAATTGTGTACGGTGG
GCCATACGCTAAAGAGATGAAGACCGTTGATTTTCGCCACGTGGCTTTGA
TGATGAAGAGCGGCAAGGTTTGCAAC

>GaHSF4
ATGGATTCCCTTCATGATTCAATATCAGCGGCGAATGCCGTCGCCACAAA
CGGCAACACGGTGCCGCCGTTCCTCAGCAAAACCTACGACGTGGTGGATG
ATCCATCGACCAACTCCGTTATCTCGTGGAGTAGCGCTAACAACAGTTTC
GTTGTCTGGAAAGTGCCGGAGTTTTCAAGGGACCTTCTGCCTAAGTATTT
TAAGCACAATAACTTCTCCAGCTTTGTCAGACAACTCAATACTTATGGTT
TTAGGAAAGTTGACCCAGACCGTTGGGAATTTGCAAATGAGGGGTTCCTA
AGAGGTCAGAAACATCTCTTGAAAACTATCAGCAGGCGGAAACCTGCTAA
TGTCCATAGTAATCAACAACCTCAAGTTCATAGCTCGGCAGTTGCAGCTT
GCATTGAGGTAGGGACGTTTGGGCTCGAAGAGGAGGTTGAAAGGCTTAAG
AGGGACAAGAATGTTCTCATGCAGGAACTTGTTAGGTTGAGACAGCAGCA
ACAAGCCACAGATAACCAGTTGCAAGCTGTTGGCCAGCGTGTACAGGTGA
TGGAGCAGAGACAGCAGCAAATGATGTCTTTTCTTGCTAAGGCCATGCAA
AGTCCAGGTTTCTTAAGCCAGCTTGTACAGCAGCAGAATGAAAGTAAAAG
ACACCTTACTGGTGGAAACAAAAAGAGGAGACTCCCCAGGCAGGATGAAG
AAAATTTAACCGGTGAACATGGTACCATATTTCCTAATAGACAGATTGTA
AAATTTCAGCCTTCATTGAACGAGGCAGCGAAAGCAATGCTGCACCAGAT
ATTGAAGATGAACACATCACCTAGGCTGGAACCTTCGATAGATAACCCTG
ATGCTTTCATGATTGATGGTATTCCTCCTTCCAATGCATTAGACAGCGGG
AGCTGCTCCAGTCGAATTTCTGGAGTGACACTGTCAGAAGTCCCACCAGC
TTCTGGACAGTCTTATCTGCAAGCAGAATCAGGTTTTCCTAACAGTTGTC
CGTCTACTGCCACTCATTTAACAACTGAGAATACTAAATTGGGTAAAATA
TCTGATACAAATCAGCATAAATATAAAAAAGAAGCAGTTTTTCCAAGTGT
CCCTCTTATGCAAGGGGTTGTGACTGATAATAATGTTGGCTTTACAAATG
CAACACCGACAAATGCAACACCAGGAGGAGGGTCTGAGAGAGTGAATGCA
GAGTACGTTGACCCGGTGTCAGTCATTTTGAATGGTGCAAGACCAATACA
ATCGGATGACTTTTCTAGTGATCATGATATGGACATGTTGCTGGATGGAA
CCCCCAAGCTTCCAGCAATTAGTGATGTTTTCTGGGAGCAGTTTCTTACA
ACAAGCCCCCCCAGTGGGGACTCTGATGAAATTAACTCGAGTTCTCCAGA
AAATGGCGCAAGTTGTGAACCTGAATTACTGTTGGGGAAGAATAATGGAC
GGGATAGGATTCAACATACGAATCATCTCACAGAGCAAATGGGCCTTCTT
ACAACAGATAGCCAGAGAGGCTGA

>GaHSF5
ATGGAATCTGTGATGGGAAGTGATAATAACAAAGGTTTGTTAGAATATGT
AAGGAAATCAACACCACCACCATTTTTGTTGAAGACTTACATGTTAGTGG
AGGATCCGATCACCAATGATGTTATATCGTGGAACGCAGACGGGTCAGGT
TTTGTCGTGTGGCAGCCGGCGGAGTTTGCCCGTGATCTCCTCCCAACACT
TTTCAAGCATAGCAATTTCTCTAGCTTTGTCCGCCAGCTTAATACTTACG
GATTTCGGAAAGTTGCAACTAGTCGATGGGAATTTAGCAACGAAATGTTT
CGAAAGGGCGAAGGAGAGCTACTTTCCCAAATCCGAAGAAGAAAATCATG
GGCAAATAGGCAACAGAACAGTGCAATAGCTCAAGCGTCATCACCATTGG
AGTGTGAGGAAGATCAAAGGTCTTCGTCAACTTGTTCATCGTCGGGATTC
AACAACCTAATGGACGAAAATAAGCGTTTGAGGAAGGAAAATGGGGCATT
GAACTGGGAGCTGACAAGCATGAAAAGCAAATTTAAGGAACTTCTTGATT
TGGTGGCTAATTATGCACAGTTCGAGAAAGAAAAAGATGACGATGAAAGC
CCTATGTTGTTTGGAGTGAAGTTGGAAATTGAAGGGGATAGCGAGAGGAA
GAGGAAGAGAGATGAGATCAGTGAAAGCGCAAGCGTTTTGCTATCTCAAG
CCTGCAAATAA

>GaHSF6
ATGGCACCATTGCCGGCCGATCAACCCTGCGAATCTCATGCCAGCGGTGC
TGTGGCTGACTCGCAACGGTCTTTACCTACACCGTTCCTTTCTAAAACCT
ATCAGCTCGTCGATAATCCATCCGTCGATGATTTGATTTCATGGAACGAC
GATGGATCAACTTTCATAGTTTGGCGCCCAGCTGAGTTTGCTCGTGATTT
GCTCCCTAAGTACTTCAAACATAACAATTTCTCTAGCTTCGTTCGTCAAC
TCAATACATATGGATTTAGGAAGGTAGTGCCTGATAGATGGGAGTTCGCT
AACGATTGTTTCAAAAGAGGTGAAAAAGGACTTCTCCGAGACATACAGCG
CCGGAAAATAACTCATAATGCTTCTGGTTCGGCGACGGTGACCATCGCGG
CGGTTACTTGTAAGCCATCGCCGTCGAATTCGAGCGATGAGCAGGTTATT
TCATCGAACTCGCCTCCTGTTGCTACCGTTTTGAATCGGACCACAAGCTG
CACGACAACGGCGGAGCTTTTGGAGGAAAACGAGAGGCTTAGAAAAGAAA
ACATGCAGCTTAACCATGAGTTAACTCAGTTGAAGAGGCTGTGTAACAAT
ATTTTAAATTTGATGACTAATTATGCTTCCGGTCAAGTGGAGAACCATTC
AAACTTGGCTGAAGGGAAGGCATTGGATCTTTTGCCAGCGAGGACGAGGA
ACGGTGGTGGTTCGAAGCCTGTCCTGGCGGAGACGGAGGAGGAAGCAGCG
GAGGATTTGAGGCCGAAGTTGTTTGGAGTTTCAATAGGGATGAAGCGCGT
GAGGAGAGAAGGTGAGGAAGAGGAAGGGGTGATGGATGAGGAGCAGCAGC
AGGAGATTAAGCCTGGATCTGACATTAAATCAGAGCCGTTGGATGGCAAT
AATGATAATCAGGACTCCACGTGGCTGGAGCTTGGCAAATGA

>GaHSF7
ATGGATGGAGTGAGTAGCAGTGGAAACAGCCAAAACGATGCGTCGACGAG
CGGCGGAGAATCTCAAACGACGGCGCAACCTCAAACGGCGCCGAAACCGG
TGCCGGTGCAAAGTGTTAACACTCCACCTCCTTTCCTGAGTAAGACTTAC
GATATGGTGGATGATCCTGCTACCGATGCTATAGTTTCTTGGAGCCCATC
TAACAATAGCTTCGTTGTTTGGAACCCGCCGGAGTTCGCACGGGATCTTT
TGCCTAAGTATTTCAAGCATAACAACTTCTCAAGCTTCGTCAGGCAACTA
AACACTTACGGTTTTCGAAAGGTTGATCCAGACCGTTGGGAATTTGCAAA
TGAGGGATTTTTAAGAGGTCAGAAACACCTACTTCGAAACATTAGCCGGC
GAAAGCCAGCTCATGGCCACGGTCATCAGCAGACACAGCAATCACATGGA
CAGAGTTCATCTGTGGGTGCCTGTGTTGAGGTTGGGAAATTTGGGCTTGA
GGAAGAGGTTGAGAGGCTTAAGAGAGACAAGAATGTGCTTATGCAGGAAC
TTGTTAGGTTGAGGCAACAGCAACAGGCTACTGATAACCAGCTGCAGGCC
ATGGTGCAACGTCTTCAGGGGATGGAGCAGCGTCAGCAGCAGATGATGTC
ATTCTTAGCAAAGGCTATGCAGAGCCCTGGCTTTTTGGCTCAATTTGTCC
AGCAACAAAATGAGAGCAATAGGCGCATAAGTGAAGCCAACAAGAAAAGG
AGGCTCAAGCAGGATGGTAATGATACTTCTGCTGCATCTGATGGACAGAT
TATTAAATATCAACCTTTGAATGAGGCGAAAGAAATGCTGATGCAGATTA
TGAAAGGGGATTCCTCTCCCAGGCTGGACTCCTTTAACAAGAATCATGAG
AATTTCCTGATCGGTGATGGTGTGTCAGCATCCAGTGGATTGGATGGTGG
TAACTCTGCAAGCCGTGTTTCAGGGGTGACTCTTAAAGAGGTCCCACCAA
CTTCAGGGTGTTCAACGTATGTGCCAGCTACTTCATGGATTCCGGGGCAT
AGTCCCTCAGCTGCAATATCTGAAATACAACCTTCCCCATGTACAACATC
CTCCGAAGAAATTACAACATCGCGATTTCCAGATATGAGTGCACTTGTTG
GAGCACAAAAGCCAGCATCCATGTCCATTCCGCAGACAGATATAAGTATG
CCTGAGGCTTCTGAAATGCCGGAAATGGTCCAAGAAAGCATTGTTGATAT
ACCAGCAGAAAATTACGTGGAATCTGAAACTGGGAATGGTGGATTTATTG
ATCCCTCTACATTAGTTGTAAATGGTTCAATTCCCTTCCAACTTGATGAC
CTTCCTGACATAGATGCCTTTTGGGAAGACCTTCTTGTGCCAAGTCCAGA
GCCTGAGGATATTGAATCAACGCCAATGGATAGTAAAGGCGAGGGAAATG
AAGGGCAGCCAATGGACAAAGGATGGGACGAATCTCAGCATATGGATAAT
CTTACAGAACAAATGGGTCTTCTTGGATCTGATAACAACGGGTCATAA

>GaHSF8
ATGAATCCGTATTTTCCGGTGAAGGAAGAGTATCCGAACTCGAGTTATTC
ACAGTCCGACGATGACCCGCCGGTGATGATGATGGGGCCGGCGCCACCGC
AGCCGATGGAGGGTCTTCACGATTCAGGGCCACCGCCATTCCTCACGAAG
ACCTTTGACATTGTTGATGATCCTAGCACTAATTACATAGTTTCGTGGAG
CAGAGCAGGTAGCAGCTTTGTTGTGTGGGATCCTCACGCTTTCTCCACTA
ATCTTCTTCCTCGATATTTCAAGCACAATAATTTCTCTAGTTTCGTTAGG
CAACTCAATACTTACGGTTTCAGAAAAACTGATCCAGATAAATGGGAGTT
TGCCAATGAAGGGTTCCTTAGGGGCCATAAGCATCTGCTGAAGAACATTA
GGAGAAGAAAGACCACATCTCAGCCCCCACCATCTCAGCAACCTTTAGGT
CCTTGTGTTGAAGTTGGCAGATTTGGGGTAGATGGGGAAGTTGGTCGATT
GAAGCGGGACAAGCAGGTGTTAATGATGGAATTAGTGAAACTAAGACAAC
AGCAACAAAGCACTCGAGCTTATATTCAAGCCATGGAAGAAAGGTTACAA
GGCACTGAAAAGAAGCAGCAACAAATGATGTCTTTCTTGGCTAGAGCTAT
GCAGAATCCAGCTTTCCTCCGGCAGTTGATGCAACAGAAGGAGAAAAGGA
AGGAGCTCGAAGAAGCCATGTCGAAGAAAAGGCGACGGCCGATCGATCAA
CGACATGTAGGCCAATCGAGCCGAGATAGCGAGGGGATAAATCCGGTTAA
AACTGAACCTCCGGAGTATGGTGAGTACGGATACCAAGTGACAGAGTTGG
AAGCATTGGCACTGGAAATGCAAGGGTATGGTAGGGCCAGAAGGGAGCAA
GAGGAACCACAAGATGAACTCCAACATGGACATGGCCATGACAGAGAGCT
TGATGAAGGGTTTTGGGAAGAATTATTGAATGAGAGATTTGAAGGAGAGT
TGGATATACCTGAAGGAGGTGAAGATGAAGATGTGAATGTATTGGCTGAC
CGGTTGGGGTATTTGGGTTCAAGTCCAAAGTAG

>GaHSF9
CAACCCAGCGAATCCACCGCCAGTGGTGCCGCTGACTCCCAACGATCTTT
ACCTACTCCGTTCCTTACCAAAACCTATCAACTCGTCGACGATCCCTCCG
TTAATGACATGATTTCATGGAACGAAGATGGATCAACCTTCATTGTTTGG
CGCCCCGCTGAATTCGCCCGTGATTTGCTCCCTAAGTACTTCAAACATAA
CAACTTCTCTAGCTTTGTGCGCCAGCTCAACACATATGGATTCAGGAAGG
TAGTGCCGGATCGATGGGAGTTCGCTAACGATTGTTTCCGAAGAGGTGAG
AAAGGACTTCTCCGAGACATACAACGTCGGAAAATGACTCCTACCACTAC
TGCTCCTGCCGCGACGGTGACCGTGGCGGCGATTCCTTGCAAGGTTTCCC
CATCCAATTCAGGCGATGAGCAGGTCATTTCGTCCAACTCGCCGCCTCTT
GCCACCGTTTTGCACCGAACGACGAGCAGCACGACGCCAGAGCTTTTAGA
GGAGAACGAGAGGCTCAGAAAAGAGAACATGCAGCTGAACCACGAGTTGA
CTCAGTTGAAGGGATTGTGCAACAATATACTAACTTTGATGACGAACTAT
GCTTCAGGTCAGTCGGAAAATAATTCAAATTCAGCCGAAGGTAAGGCGTT
GGATCTTTTGCCGGCGAAGAATTCGGGTACGAAAGCGGAAGGCATGGGTC
CGAAGGAGGCGGTGGATATGGAGGAGGATGTAACGCCGAAATTGTTCGGA
GTTTCGATTGGGCTGAAGCGCGTGAGGAGAGAGGATTCGGTGGAGGAGCA
GAATAATAATCAAGAACAACAGCAGGAGATGGAGTGTGAGGCCGGGGTTA
AAGCAGAGCCGTTGGATGGGAAGAGTGATGATCAGGATTCTTCGTGGCTG
GAGCTAGGGAAA

>GaHSF10
ATGGATTCTCTTCATGATTCAATATCAGCGGCGAACGCGGCGGCCACTGC
CAACGGCAACACCGTGCCCCCTTTTCTCAGCAAAACCTACGATGTGGTGA
ATGACCCATCGACCGACTCCGTCGTGTCGTGGAGTAGCGGTAATAACAGT
TTTGTTGTCTGGAAAGTGCCGGAGTTTGCAAGGGATCTTTTGCCCAAGTA
TTTTAAGCACAATAACTTCTCCAGCTTTGGTTTTAGAAAAGTTGACCCTG
ACCGCTGGGAATTCGCTAATGAGGGGTTCCTACGAGGTCAGAAACATCTA
TTGAAAACTATCAGCAGGCGGAAACCTCCTAATGTCCAGAGTAATCAGCA
ACCTCAAGTTCAGAACTCATCTGTTGGAGCTTGCATTGAGGTCGGGAAGT
TTGGTCTCGAAGAGGAGGTTGAAAGACTTAAGAGGGACAAGAATGTTCTC
ATGCAGGAACTTGTTAGGTTGAGGCAGCAGCAGCAAACAACGGATAGCCA
GTTGCAAACTGTTGGCCAGCGTGTACAGGTGATGGAGCAGAGGCAGCAGC
AAATGATGTCTTTTCTTGCCAAGGCCATGCAAAGTCCGAGTTTCTTAGGC
CAGCTTGTACAGCAGCAAAATGAAAGCAACAGGCGCATTACTGGAGCAAA
CAAGAAGAGGAGACTCCCCAGGCAGGATGAAGAAAATTTAGCTGGTGAAA
ATGGTGCCGTATCTGCTAAAGGGCAGATTGTAAAGTTCCAGCCTTCACTG
AATGAGGCAGCGAAGGCGATGCTGCACCAGATAATGAAGATGAATACATC
ACCTAGGTTGGACCCTTCGATAAATAATTCGGGTTCATTCTTGATTGATG
GTGTTCCTCCTTCCAATGCACCGGACAGCAGGAGCTCGTCCAGTCGGATT
TCAGGTGTGACACTTTCAGAAGTCCAACCAGCTTCTGCGCAATCTTATCT
GCAAGCGGAATCGGGTTTTCCTGACACTTGTCTGTCAGCTGCTGCTCATT
TAACATCCGATCATACTAATGCAGATCAAATTTCTCGGATAAATGAGCAT
AAATCTCAGAAACATGGAGTTATTCCAAATGTTTCTCAAATGCAAGGAAC
TATGCCTGATGGCACAGTTGGACTTACTGACAGAAGTTTGGCAGGATCTG
AGAGAGGCAGTGCGGAGTATCTTGATCCACTATTAGACGTTTTGGATGGT
ACAATGCCTGTAGAAACTGATGATTTTTCTGCCGATCATGATATGGACAT
CTTGCTCAATGGATCTCCTGAACTTCCAGCAATTAATGACGTTTTTTGGG
AGAAGTTTCTTGCAACAAGCCCTCTCACCGGGGACACCGATGAAATTAGT
TCAAGCTCACTTGAAAATGGTGCAAACCTGGAACAACAGCAAGCACCGGT
AAGGCAAGAGAGCGGTTGGGATGGAATTCATCATATGAACCATCTTACCG
AGCAAATGGGCCTTCTTTCATCAAATGGCCAGACCAGGTGA

>GaHSF11
ATGGAAGCTGCTAACTGTAGCGACGTCGTTTCGCCCTTCGTCGCTAAAAC
TTACCAGATGGTCAACGATCCGGCGACCGACGATCTTATCACTTGGGGCA
AAGCTAACAACAGTTTCATAGTCATCGACCCTTTAGATTTCTCTCACAAT
ATTTTGCCTTTTTACTTCAAACATAGCAATTTTACTAGCTTCGTTCGCCA
GCTTAATACTTATGGTTTTAGGAAGGTTGATTCAGATAAGTGGGAATTTG
CGAATGAATGGTTTCTTCGAGGTCAAAAGCATTTGTTGAAGAACGTGGTG
AGGAAAAAAACTGGGGGAAATCGATGCGTGCGGTTGAAGAAAGGTGAGGT
TTTAGATGGCGGTGTTGACGGCGACGGTGAAATTGTGATGGAGATAGCGA
GGATGAAAGAGGAGCAGAAATGGTTGGAAGAAGAGTTGAAAGGGATGAAC
GAGCGATTGGAGACGACGGAGCGGCGGCCGATGCAGGTGGTGGCGTTTCT
TCGCCAGGTCGTCGAGGATCCTGGTTTCGTTTCGTGTTTGGTGCTCGAAA
AGCAGCGGAGTAGGCGAATTATGTTGGAGAAACGGCGGTTGAAGGTGGTG
CCGCCACTGGCGGTTTCGAATAATCCGGTGAAATCTGAAGGTGAAGGATG
GCATGCTGAATTGATTTCGTCTTCGTCATCGCCATCGCCGTCTCCGGAGG
ACTCCATGGTGGTGTTGGAGCGTAGAGATACCGTAGGACAAGCAATGAAC
AACGGTTGCGGTACGATAACAAGCCAATCGCCGGTGGTGGTGCCGCTGGT
TAATGGAAACAGCACGACGGTGTTTTCATCGGGGATGAGTAGTTTAGTAG
GGTATGGTGATGGGAATGGGCAATTGCATTATTTAGGAGATATGGCGGAG
GTGGCGGGAGGGATGGTGGAGGCGCGTGTTTCACTGCCTTATCCATTTTC
ACTATTTGGCGGTGGCTTTTAG

>GaHSF12
ATGGAAGAGTCGGCGGCGATGAAAGAGAGCACCAGAGCCGCCATTCGCGA
CGGAGACGATGATCAGAAAGTTTCGTTAGAAGCAAAGGAAATGAGTGTCG
TCGATGATATGATCAATGGTGGAGATTTATCGTCGTCTTCAACGGATATT
TTGGTGGAGCCAATGGCAGGGATAAACGGGTCGGGTCCACCGCCATTTTT
GACGAAAACGTTTGAGATAGTTGAAGATCCGGAAACCGACCCGATTGTTT
CGTGGAGTATCCATCGCAATAGCTTCATTGTTTGGGATTCTCATAAATTC
TCTGAAAATCTCCTTCCCAAATATTTTAAGCACAAGAATTTGTCAAGCTT
TATTCGCCAACTCAACACTTATGGGTTTAAGAAGATCGATTCTGATAGAT
GGGAATTTGCAAATGAAGGGTTTCAAGGAGGAAAGAAGCATTTGTTGAAG
AATATTAAGAGGAAAAATAGATATAATTCAAGTAATATTAATACTGAATT
GGAAGCTGAGATTGGGATTTTGAAGAAAAATCAGAGTGAATTGAAGATGG
AAATTGTGAAATTGAAGCAAAAAAATGATGAATCTAATGATAAACTGGAA
GCTGAGATTGGGATTTTGAAGAAAAATCAAAGTGAATTGAAGATGGAAAT
TGTGAAATTGAAGCAAAAAAATGATGAATCTAATGATAAACTGACTGTAT
TCGACGATAGGATTCGATTTGTTGAGCGTAGGCAGCAACAAATGTTGAAT
TTCTTAGTTAAATTAGTGAAATTCCCCATTTTGTTTCAGCAATTGATGAA
GAAGAAACAGGTGGAAAGGAAAGAGCTTGATGAAGGGGAATTTAGTAGGA
AGAAAAGGAGATTGCTTGAGACACAAGTCACTAAGAGTTTGCTTGAGCTT
ATGGGAACTGATCAAACGGTCACAAAGAGCTTGAATGAGCCTATGGAGAC
TGACCGGAGGGGCACCAAGAACTTGCCTGAGCCTATAGGGACTGACCAGA
GGGTCACCAAGAACTTGCCTGGGCCTATGGGGAATGACCAAAGTGTCACA
AAGAGCTTGCCTGAGCCTATGGGGACTGACCGAAGTGTAGCAAAGAGCTT
GCCTGAGCCTATAGGGACTGACCAGAGGGTCACCAAAGACTTGGCTGAGC
CTACGGGGACTGACCAATGTGTCCCAAAGACCTTGCCTAAGCCAATGGAG
ACCAACCAACGTATCACAAAGACCTTGCCTAAGCCTATGGAGATTGGCCA
AAGTGTCATCAACTCTAAAAACCAAGTTGATCAAGTGCTGGAACCAATGC
AATCTGATCACTTCTCAAAGTTTTTGCTTGATTGTATGGAGAAAGACTAT
TGGGTTTCCATGGAAGATCAAGAGAACATCGATGCACAAGAAATGTCATC
TGTTTATCATGTTATGGCTGAAAACCTACTAGGCGAAAGCTCATGTGTTG
AAAATGCAACAAATGAAGAGTTGTCAGTGAAGGATTCCAAGGTTTATCTT
GAATTGGAGGATTTGATCAACTGGAAACCCTCTAACTTGACTGGATTTGT
CAATGATCTGCTAGTGGAACAAACTGGTTGA

>GaHSF13
ATGGACCCAACTGCACCCTCCGCGTCGGTCGTCGGCGGCGGCGGTGGTGG
CGGCGGCGGAGGAGGGCCGGCACCTTTCCTTATAAAAACATACGACATGG
TAGACGACTCATCGACCGACGACATCGTTTCATGGAGTTCTAACAAAAAG
AGCTTTGTGGTTTGGAACCCTCCTGATTTTGCTCGCCTTTTGCTTCCCAC
TTATTTCAAGCACAATAATTTCTCCAGCTTCATCAGGCAGCTTAATACCT
ATGGGTTCCGGAAAATTGATCCCGAACGATGGGAATTTGCCAATGAAGAT
TTTGTGAAAGATCAAAGGCATCTTCTTAAGACTATTCATCGAAGAAAACC
TATTCACAGCCATAGTAATCCACAGGGTTCTTTGATAGATCATGAAAGAG
CTGGATACGAAGAAGAAATTGAAAAGCTTTCACGTGAGAAAGCTGCACTT
GAGGCTGATGTTTTGAGGTCTGAACAAGAGCGGTCATCTTTGAAGCATCA
GGTGGAAGAGCTGACACAACAAGCTGATCAAATGGAGCGTAGGCAAGAGA
CTTTGTTTAACTTCTTAGAAAAGGCTTTACAAGACCCTGCTTTCGCCGAA
CATCTTTTTCGTAGAATTGAATCTATGGATGATGTTGCTGCATATAATAA
GAAAAGGAGACTGCCTCAAATTGATCAAACCAAGCCAGTTGGTGACCATA
GTATTTTGGACAACAAAAGTTGTTCTACACCCGAGTTTGGAAATGTTGTC
CACCTCGATTTCTCGAACAAGCTTAGACTAGAATTGTCATCAGCTGTTTC
GGAGATTAACTTGGTTTCTCAAAGCACGCAAAGTTCTAATGAAGGTGAAG
AAAGTCCACAGAGAAGGGTTTCTCAAGGAGAACCAAAAGATGATAATATC
AGACCGCAGGGGCTTTTATTCACACCCGAAACATTAGACATTTCAGATAC
AGGCACATCTTTTACATTCAACATGGATTCATCTTTCTCTCAAAGAGTAT
CAATGAACGAAAGCCCGGCACTGCATTCACTGCAACAGAGATTAAGTTCC
AGTGAAGAACCTGATAGTCATATTTCCTGTCAATTAAATCTAACTCTGGC
ATCTTCTTCATTGCAAGTCAATAAAAGTCCGAGCTTAACTAGGATGTCCC
AACCAAGCTGGGAAATCGGAAAAGTCTCCGAGTCAAGGTCTAATGCCAAC
AGTAAAGACTCTGATTCTAGACCTTTCCATAGCAGAAGAAACATGATTGA
TGGGGAAACAACATTATCGTCATCGAAAGATGGCCCTAACACAAATCAAG
AGCCTACCGCTGCTCCGGTTAGAGTAAACGATGTATTCTGGGAACAGTTC
CTCACTGAGAGACCAGGTTCCTCTGACAATGAAGAGGCCAGTTCCAATTA
TCGAGCAAATCCATACGAAGATCAAGATGACAAAAGGTCAGGCCATGGAC
TAGCAAGGAATACCAAGAACATTGAGCAGCTTAGTCTTTAG

>GaHSF14
ATGGCTCTGGTGCTTGACAACTGTGAAGATATATTACTCTCCCTAGACTC
CCACAAGTCAGTTCCGGCACCATTCCTCACTAAAACCTACCAACTAGTAG
ATGATCCCACCACCGATAAAATAGTTTCATGGGGTGAATATGATACTACT
TTCGTAGTATGGAGACCTCCTGAGTTTGCTCGTGATCTCCTTCCAAATTA
CTTCAAGCACAATAATTTCTCTAGCTTTGTCAGACAACTTAACACTTACG
GTTTTAGGAAGATTGTACCAGACAGATGGGAGTTTGGCAATGAGTTCTTC
AAGAAAGGAGAAAAACAGTTGCTTTGTGAGATCCATAGACGAAAAACTTC
TCAGCCACAAGTGGCTATAAACCATCATTACCACTCGCATTCTCCTTTTG
TTAATGCCCCGAGTTTCTTCCCATTTCCAAGCCGAGTCAGCATCTCTCCA
GCTGCCTCAGATGAACAAGCCAACTGGTGTGACTCACCAATACTTTCTTC
AGCAAGAGTAGGTACTGGAGTCTCAGTTTTTGGAGGCTACAACAGCTCAG
TCACTGCTTTATCAGAGGACAATGAGAAGCTAAGAAGAAGAAACAATTTG
CTCACTTCTGAGCTTGCCCATATGACAAAGCTTTACAACGATATTATCTA
TTTTGTTCAAAACCATGTTAAACATGTCACTCCGAGCAATCCATACCCTC
CTAATATGCTTCTGTGTGGATCTCAATCTGCTGCTAATAGCTCATTGTTG
CAAAAGCCTTTGAACCAGTTTCTTGGGTATTATCCAAATAGCACAAAGCC
AGCCCAAGTTCAGTTCTTGAACACTCCAACTGCTGCATCAAAGAGCTCCT
TGACGATTTTGGAAGAAACAAGCAGTAATAGTTGCAAAACAAAGCTATTT
GGTGTGCCTTTACATTCAAAGAAGAGATTGCACCCGGAGTATGGTGCAAC
CAACAGTGAGACTAACAAGGTACATTTGGTCTTGGAAAATGAAGATTTAG
GGTTGAATCTCATGCCTCCTTCTACATGTTAG

>GaHSF15
ATGGAAGATCCTAATTATCAAAATAACAAGAGCAAGAGTCTTGTTACAAA
AGGCACAGCTCCATTTTTGTTGAAAACTTATGCTTTATTAGAAGAAGCTG
AAGAAGGAGGAGGAGGAGGAGAAAAAGAATACAAGAAAATAGTTTCATGG
AATGATGAAGGAAACGGATTCATAGTTTGGTCGCCTACGGATTTCTCGGA
TTTAACTTTGCCCAGATATTTCAAGCACAACAATTTTTCTAGCTTCATTC
GCCAACTTAATACATATGGTTTTAAGAAAACATCATCAAAAAGATGGGAA
TTCAAGCATGAGAAATTCAAGAGAGGATATGAGCATATGTTAGTGGAGAT
AACAAGGAAGAAAAGTGAGGCAACCACTGCATTTTTGAAGTCTAATTGTG
GTGATGAAGATAATATGATGATGAAGAATGGGAATCAACAAACATTGATG
GAAGAAAACGAGAATTTAAGGAAAGAAAAAATGGAATTGGAGACCCAAAT
TGCTCAATTCAAAGCCCTAGAAATCAAGTTGTTGGATTGCATTGCTCAAC
ATATGGGACCAAAATGA

>GaHSF16
ATGGAAAGGAGTGAAGAGTTGGTGTTGAGTGTGGAACCCCAAAACCCAGT
TCCGGCACCATTTCTAACAAAGACATACCAGCTTGTTGATGACCCTCTCA
CTGACCACATTGTGTCTTGGGGTGAAAATGAAACCTCCTTCGTGGTGTGG
AGAATCACTGAGTTCGCCAAGAATCTTCTCCCTAACTATTTCAAGCACAA
CAATTTCTCCAGCTTTGTCAGGCAGCTTAATACCTATGGATTTAAGAAAG
TAGTGGCAGACAGATGGGAGTTTGCAAATGAGAATTTCAGGAAAGGAGCA
AAGCACTTGCTGTCAGAGATCCATAGAAGAAAAACCCATCGAAACCACCA
CGACCAACAACAACCTCAACAGTTGTTTCTGAAACCAGAAGACAGCTATG
GTTGGATGGAGTCTCCATCGCCATCTCCGAGAGGCAGCAGTACCGACATT
CTAACAGCACTTACCCAAGATAATCAGAGACTACGAAGAAAGAACTACAT
GCTAGTATCTGAACTCACTCACATGAAGACCCTTTACAATGACATTATTT
ATTTCATCCAAAATCATGTGAAACCAGTGCCTTATCAACAAAAGGCCAAT
ACAGTAGGATCCAACATCATACAATTGGGTCCTTCAAGCCATGTTTCTGG
CACTGAAACTGCTGAAACCAGCGTTTTGGGCAACTCATCATCACTGACTG
TGCCAAATAACAGTAATGTGCAGCTTTTCGGAGTCCCTCTCATTGACAAC
GAACGGTTTGCGCCCTTAAAACATTAA

>GaHSF17
ATGAATCCAGACGAAGAAAAACGCTCTCAGAATGCCCTTCCAAACCCACC
CCAAACGTCGCCCTTCTCTTCCTCATTAATGGAACTGGAAACGTTTTCAT
GTGGCGTGCCTCAGCCTTTGGAAATTCTTCAGGGGAATCCAGTGCCGCCA
TTTTTGTCGAAAACGTTCGATTTGGTGGAGGACACGTCGTTGGATCCGAT
CATCTCTTGGGGTCCGACGGGAGAGAGCTTCGTGGTTTGGGACCCGGTCG
AATTCTCTAAGTTCATACTTCCTCGGAATTTCAAGCACAACAATTTCTCC
AGCTTTGTTCGTCAGCTCAATACTTATGGATTTCGCAAAATCGATACTGA
TAAGTGGGAATTTGCAAACGAGGCTTTTCAGCGAGGGAAGAGGTATCTTT
TGAAGAATATTCAGAGGCGTAAGTCGCCTCAATCGCAACAGTTTGGTAAC
TATTTTGGATCTTCTACTGAAGCAGGGAGGTCTGGAGTGGAAGGTGAAAT
AGAAAGGTTGAGGAAGGAGAAGAGCATGTTAATGCAGGAAGTAGTGGAAC
TGCAGCAGGAGCAGCAGGGTACGGCTCGGCATGTCGAAGTAGTGAATCAG
AGGCTTCAATCAGCTGAACAAAGGCAGAAGCAAATGGTTTCTTTCTTAGC
CAAGTTATTCCAGAATCCGGCTTTCTTGGCACGCCTTAGACAAAAAAAGG
AACAGGGAGAAATCAGTTCTTCGAGGATGCGGAGGAAGTTTGTCAAGCAC
CAGCTGGTTGAATTGATCGATTCAGAAACACCTGCTGAAGGCCAGATTGT
GAAGTACTCCAAACTTGATTGGAGAGACATCGCTATATCCCCTTCAGCCC
CAGATATAATTCCAACTTCTGTTGAACAATCTCCAGATTATCTACCCAAG
GGAGTAGCAGAAACCGATTTAGGTTCTGAAGGCTTTCCATTTCCAGTTGA
TGATGAAGTAGTTGTATCTGATGAGTTGGCAACTGCACATGGATTTCTTG
GAACCCCAGAGCTGGTAGGAGAAGGTTCATCAGGCACGGGAATCCAAGAT
CTGAAAGGGAAGAATGTAATCGGTTCGGAACAAGTGGTTAATCCAGGGTA
TTTTATATCTTCCCCAGAGGATTTAGTGAAGCAGAAAAGCACCCCATATT
TCTCATCTCCTATCAGTGAGAGCGTTTCTAAACAAGATGTATGGAGCATG
GATTTTGATGCTACTGTTGGTATGCCTAGTTCTAGGAACGAGTTATGGGG
TAATCTTGAAACCTATGACATTCCCGAGTTGGGGGTAACTGGTGAGTTAT
CTGATGTCTGGGATCTGGGGTTTTTGCAAGCAGCAGAAGATTCAGGTGCT
GATAAATGGCCGACTGAGGGATATCCTTTCGACAATCCCCATACTGAGAA
TCAAGGTGGCCAGTCAGAAGCTAATAGGTCTAAGAAAATGGATCCATAA

>GaHSF18
ATGGCCTCAACAGTACCCTTGACATCGGCCGCCGGAAGCGGAGGAGGGGG
CGGCTGTGGTGTTGCACCTTTTCTTTTGAAGACATACGATATGGTGGACG
ACTCTGCGACCGACGATATAGTGTCATGGAGCTCCCACAATAAGAGCTTT
GTTGTTTGGAACCCTCCTGAATTCGCTCGTCTTTTGCTTCCCACTTATTT
CAAGCACAATAACTTCTCCAGTTTCATCAGGCAGCTTAATACTTATGGAT
TCCGTAAGATTGATCCTGAACGATGGGAATTTGCTAATGAAGATTTTGTG
AAAGGTCAAAAGCATCTCCTTAAGAACATCCACCGGAAAAAGCCGATTCA
CAGCCACAGTAATCCTCAGGGTTCTTTCGTAGATCCCGAAAGGGCTGGAT
TCGAAGAAGAAATCGAGAGGCTTTCACGTGAGAAAACTGCACTTGAGGCT
AATGTTTTGAGGTTTAGAGAAGAACGATCGGCTGCTAAGCATCAGATCGA
AGAGCTGACACTGCGAGCCGATCAAATGGAGCAGAGGCAGGAAACTTTGT
TTAACTTCTTAGAGAAGGCTGTTCAAGACTCTGCTTTCGTTGAGCATCTC
GTTCGTAAGATTGAATCAATGGAATCAATGGATGTCACAGCGTATAATAA
GAAAAGAAGACTGCCTCAAATTGATCGAATCGAGCCAGTCGGAGAAATTT
GTCTTTTGGACAACAACAACAACAGCAGTAGCTCTAGAGCCGAGTTTGGA
AACATTTTCCACCAAGATTTCTCAGACAAGCTAAGATTGGAATTATCACC
AGCTGTTTCAGATATTCACTTGGTTTCTCAAAGCACACAAAGTTCCGATG
AAGATGGAGTGAGTCCACGGATAAGGATATCTGAAGGAGAACCAAAGGAT
GCTTATATGAGATCTGAGGGCCTCTTATTTGCACCTGAAAGATTAGACCT
TTCAGAATCAAGCAGATCTTTTACTCTGCAACAGAGTTTAAACTCCAGTG
ACGAACCCGATAATCATATCTCCTGTCTGTTGAATCTAACTCTGGCATCT
TCTTCATCACAAGTCAATAGAAGTCCGAGCTTAACTATGATGTCCCAACT
CGGTCAAGAAATCGGAAAAGACCCTAAGTCAAGGTCTAATGCCAACTCTA
AAGACTCTGATACCAGAGCTTCCGGAAACAGCAGAAACATGATCAATGGG
GAAGCAACATTATCTTCGCCAAAAGAAGACCTTAATACAAATCAAAAGCC
TGCAACTCCACCAGTTAGAGTGAATGATGTATTTTGGGAACGGTTCCTTA
CAGAAAGACCTGATTCCTCCGATGATGAAGAGTCCAATTCTGACCATCAA
GCAAACCCGTACAAAGAAGACGACAAAAGCTCGACCTACGGATTAGCAAG
GAATGCTAAGAACATGGAGCAGCTTAATCTTTGA

>GaHSF19
ATGAATCCATATGAAAGAATTAAACAAGAGTTTCAAGGAACAAGCTCATC
ATCCTATCATGGTGATATACCGTCCATGGCTACCCCTCAACCAATAGAAG
GACTCCATGAAGGAGGTCCTCCTCCATTTCTCACAAAAACATATGATATC
ATTGATGATTCAGGCACCAATCACATCATTTCATGGAGTGGAGGTAACAA
CAGCTTCATTGTATGGGATCCCCAAGCATTTTCAATGATCCTTTTACCTA
GGTACTTCAAGCACAACAATTTCTCAAGCTTTGTAAGGCAACTCAATACC
TATGGGTTTAGAAAAGTAGATCCAGATAGATGGGAGTTTGCAAATGAAAA
ATTCCTTAGAGGACAAAGGCATTTACTTAAAACCATTAGAAGAAGAAAAA
CACAACAAATTCAAGCTTCATATGGTGGTTTAGATCCTTGCGTTGAAGTT
GGGAGGTTTGGGGTTGATGTCGATATCGATAGGTTAAAGCGTGATAAACA
GGTTTTAATGGCGGAACTGGTGAAACTAAGGCAACAACAACATAATACCA
AGACATATTTACAAGTAATGGAAGAAAGGCTGAAGAAGACTGAGATGAAA
CAACAACAAATGATGAGTTTCTTAGCTAAAGCAATGAAGAATCCCAACTT
TGTTCAACAATTAATACAACAAAAAGATAAAAGGAAAGAACTTGAAGAAG
CTATAACTAATAAAAGAAGGAGACGAATAGATAACCATAATCAAACGTTT
GTTAAAGCTGAACCAGTTGAGAGCTTTGGTGGTGCATTTGAAGTTGTAGA
GTTGGATGGAATGGCAATGGACTTGCAGGAAAAGCATGATGAAGAACACG
GAAGCTGCTATGATAAAGGTAAAAGAATTGATGATGAAGGGTTTTGGAAT
GATTTATTGAATGATGATATGGAGGAAGAGATATCAGCTTTGCAAGTTAA
TGGGGTTGAAGATGAAGAAGGAATAGATGTTTTGGTTGAACAGCTTGGGT
TCTTGGGCTCTAGTCCAAAGTAG

>GaHSF20
ATGGCTCCGCCGCCGGTGGAGCAAAACGGAGATGCAACGACGGGAACGGC
GGAATCACAAAGGTCTATACCTACACCGTTCTTGACTAAAACGTATCAAT
TGGTTGATGATCACACGATTGACGACGTGATTTCGTGGAACGACGACGGA
TCTACTTTTATCGTTTGGAATCCCACGGTGTTTGCTCGTGATTTGCTTCC
TAAATATTTCAAGCATAACAATTTCTCTAGTTTTGTTCGTCAACTCAATA
CTTATGGATTTAGAAAAGTGGTGCCCGATCGATGGGAATTCTCTAACGAT
TATTTTCGACGAGGTGAAAAGCGACTTTTGTGCGAAATCCAGCGGCGGAA
GTTGTCGTCGCCAACAGCAGCAGCTGTTACGGTGGCTCCGGTGACGGTTG
CGGCGATTCCAATGGCGAAGCCTATTATATCACCGTCGAATTCTGGAGAC
GAGCAATCTCCAGTCATTTCATCGGCCTCATCGCCTTCAAGGCTGAACCA
AGCAGGAACCGTTATGGCCGAGCTCATGAAAGAAAACGAAAAATTGAGGA
AAGAGAACGTGCAGCTTAACAAACAATTATCAGAGATGAAGAGTTTGTGC
AATAATATATTCAGTTTGATGTCGAATTACGCAAGTTCTCAGTCGGAGAA
CATTTCTCCGGTGCACAAACCGCTAGATTTCTTGCCGGCGAAGCGGTTAT
CATGCGGAGAATCAGTCGAAGAAGAAACGAGTCCGAGGTTATTCGGCGTT
CCTATAGGAGGAGCGGCAAAGCGCGCCAGGGAAGAAGGAGAAGGCGTAGC
GACGGAAGCGGCGACGGCAGCAGACGAAACGCAATTACAACTGCAACAGC
CCGGTGGAAGTGAGATTATTAAATTAGAGCCGTTGGATTGCCAGAACCGA
GGGCGCGATGATGATCGTGGGATTCAAGACGCTCCGTGGCTTCGGCAGTT
TCACCGAGCGAATCAAAGGGTTTGTAATTGA

>GaHSF21
ATGGATGGAGTGAATAGCAGTAGTAATATCCAAAAAGATGATGCATCGAC
TAGCACCGGAGGAGCTCAAACGGCTGCACAACCTCAACCAAAGCCGAAGC
CGGTCGTGGTGCAGAGTGCGAACGCGCCACCGCCTTTCTTGAGCAAGACT
TACGATATGGTGGATGATCCCGCCACCGATGCCGTCGTTTCTTGGAGCTC
AGCCAATAACAGTTTCATTGTTTGGAACCCGCCGGAGTTCGCACGGGATG
TTTTGCCCAAGTATTTCAAGCACAACAACTTCTCCAGCTTCGTCAGGCAA
CTGAATACCTATGGTTTCCGGAAGGTTGATTCAGACCGATGGGAATTCGC
AAATGAGGGATTTTTAAGAGGCCAGAAAGACCTGCTTCTAAACATTAGCC
GCCGAAAGCCTGCCCAGGGCCATGGTCATCAGCAGACACAGCAAGCACAT
GGACAGAGTTCATCTGGGGGTGCTTGTGTTGAGGTTGGGGAATTTGGGCT
TGAGGAAGAGGTTGAGGCGCTTAAGCGGGACAAGAATGTGCTTATGCAGG
AACTTGTTAGGTTGAGGCAGCAGCAACAGTCTACAGATAACCAAATGCAC
ACCATGGCACGACAACTTCATGGGATGGAGCAGTGGCAGCTGCAGATGAT
GTCATTCTTGGCAAAGGCTGTCCAGAGCCCTGGATTTTTGGCTCAATTTA
TGCAGCAGAAAAATGAGAGCAATAGGCACATAACCGAAGCCAACAAGAAA
AGGAGACTAAAACAGGATGGTATTGTTGATAATGAGCATTCTGCTGCCTC
TGATGGACAGATTGTTAAATATCAGCCTTTGACGAATGATGCTAAAGCAA
TGCTCAGGCAGATTGTAAAAGGGGATACTTCTACCAGGCTTGACTCCATT
AACAACTATCATGATAATTTCCTGGTTGGTGATGGTTTGTCATCATCTAG
TGGATTGGATGGTGGGAAATCTTCAAGCCATGCATCAGGAATGACTCTTC
AAGAGGTCCCACCAACTTCAGGGATCTCGGTGGGTCGCCTCTCAAGTGCC
ATATCTGAGATTCAATCTTCCCCATGTACAACATCTTCTGAAAAGATTAC
AACAACACAATTTACCGATTCGAGTGCACTGGTTGGAGGAGAAAAGGTCC
CATCCATTTCCATTCCTCAAACAAATACAATTATGCCTGAGCTTTCTCAA
ATACCAGAAATGGTCCCGGAAAGTGTTGTTGATATCCCCACCGAAGACTG
CGTGGAGTCTGAAACTGGGAATGGGGGATTTATTGATCCCATTTGTTTGG
TTCCCTTAGAACTTGATGACATTGCTCCTGATCCCGACATAGATGCCTTA
CTGGATAGTTCTAGTTTCTGGGATGACCTTATTGTGCAAGGTCCAGTGCC
AGAGGATATTGAAACAATCTCAATGGATGATAAAGGCTAG

>GaHSF22
ATGGCTCAAAGGTCTGTTCCTGCGCCTTTCTTGACGAAAACATACAAGCT
GGTGGACGATCCCATCACCGACGATGTGATTTCCTGGAATGAAAACGGCA
CATCGTTTATCGTCTGGAATATTGCTGATTTTGCTAAGGATTTGCTTCCC
AATTATTTCAAACACGACAACTTTTCTAGCTTCGTGCGTCAGCTCAACAC
TTACGGATTTCGAAAGGTTGTCCAAGACAAATGGGAATTCGCGAACGAGA
ACTTCAAGCGAGGGCAAAAAGAGCTATTGTCCGAAATGCGCCGTCGGAAG
GCAGTGACACCATCTCCGGTGAACGGTAAAACATCTGCTGCTGGTCCTTC
CTCCCCGACTAAGTCCGGAGAGGACCTAGGGTCCACTTCCACGTCATCAC
TGGACTCGAAGAATCCAGGATCAGTTGAAACGAAGCAGGAGACAATGAAT
GTATTCTCCAATTTATCAAACGAGAACGAAAAACTAAAAAAACATAACGA
GCTGTTGAGCTCGGAGCTGGCGCAAGCGAAGAAGCAATGCGACGAGCTGG
TGGCCGCCTTAACCGAACGTGTGAAGGTGGGGCCCGACCAATTCAATCGC
ATCATGCGGCAAGGAAGCTATGATTCCACCCGTGATGACGATGATCATGG
CCGTTGGTACAGTGCTGGTGATCCTGATGATCACGATCACGATGATGATA
ACGAAAATGGTAGCCAAGATTGTAACGGAAGTTTGAAACTGTTTGGGGTC
TGGTTGAAAGGCGCGGGAAAAAAGAGGTTCCCGAAGGAGAAGAAAATTGT
GTACGGTGAGCCATATGCTAAGCAGATGAAGACCGTACATTTTAATCACG
CGGGAATGAGAATGAAAAGCGGCAAAGTTTGCAACTGA

>GaHSF23
ATGAATCCATATTTTCCGGTAAAGGAAGAGTACCCGAGTTCAAGTTATTC
ACAGTCCGACGATGATGCGCCACGGATGATGGAGCTGCCGCAACCGGTAG
AGGGTCTCCACGATTCAGGGCCGCCGCCATTCCTTACCAAGACCTTCGAC
ATGGTGGATGATCCTAGTACTAACTACATAGTTTCTTGGAGCAGCGGAGG
CAGCAGCTTTATTGTATGGGATCCTCACTCTTTCTCCACTAATCTCCTCC
CTAGATATTTCAAGCACAATAATTTCTCTAGTTTTGTTAGGCAGCTCAAT
ACTTATGGTTTTAGAAAGATTGATTCAGACAAATGGGAGTTTGCCAATGA
AGGTTTTGTCAGAGGCCAAAGGGATCTTCTAAAGAGTATTAGGAGAAGGA
AGACCACAACATCTCAGCTCCCAACATCTCAACAATCTCTTGGTCCTTGT
GTTGAAGTTGGCAGGTTTGGACTAGATGGAGAAGTTGATCGTTTGAGGCG
TGACAATCAGGTCTTAACGATGGAATTAGTGAAGCTAAGACAGCAGCAAC
TGAGCACTCGAGCTTATATTCAGGCCATCGAAGAAAGGCTGCAATGCACA
GAAAAGAAGCAGCAGCAAATGATGTCTTTCTTGGCAAGAGCAATACAGAA
TCCGTCATTTCTGCAGCAGTTAATGCAACAAAAGGAGAGAACAAAGGACC
TTGAAGAAGCGATGTCTAGGAAAAGGATGCGGCCAATCGTTCAACTACCT
CTTGGTGTAGACGTAGGTGAATCAAGCCGCGGTAGCGATGGGACGAATCC
TGTTAAAACTAAACCTTTAGAATTTGGTGATTATGGATACCAAGTAACAG
AATTGGAAGCACTTGCACTGGAAATGCAAGGTTATGGTAGGACAAGAAGG
GGGCAAGAGGAATCCCAAAATGGGCATGAGCATCGAGAGAGCCATGACAA
AGAACTTGATGAAGGATTTTGGGAAGAATTATTGAATGAGAAATTTTTAG
AGTTAGATATACCAGGAACTGAACTTGCTAGAGATTAA

>GaHSF24
ATGGTGAAACCCAATGAAACTGGGTCTCAGTCAATAGCACCGTTTCTAAG
AAAATGTTATGAAATGGTAGATGATGAGGCTACCAATTCAATAATTTCAT
GGACCCAAAATAATGATAGCTTTGTAATCTGGGATATGACTGAATTTTCA
GTTCGTTTGCTTCCTCAGTACTTCAAGCACAGCAATTTCTCTTCTTTCAT
CAGGCAACTCAATATTTATGGTTTTAGAAAAATTGATAGCGATCGTTGGG
AATTTGCAAATGATGGATTTGTCAGAGGTCGAAAAGACTTGCTGAAGAAT
ATTGCTAGGCGGAAATACTCTCAGGGACCTGAGCAGCGTAAGTCTCTGCA
GCAGCAACAGCAGCCGGAGAACTCTGTTGGATCATGCGAAAACAATGAAA
ATAATAGGCTGTGGAATGAAGTTGAAAATTTGAAGACCGATAAGAATGCT
CTTACGCAGGAATTAGTTAAACTTGGGCAGTACCAGCAGATTGCGGACAA
TAAGTTGCTTCTCTTGAAGGATCGTCTTCAAGGAATGGAGAAAAGTCAGC
AGCAGTTGTTGTCATTCTTAATAATGGCGATGCAAAGCCCGGGATTTTTG
GTCCAACTGATTCAACCGAAAGAAAATAATTGGCGCATGACTGAAGCAAG
CAATATGCTAGAACAAGTTTCAGAGGATACTGAACCAGTGGCTTCTGAGC
ATATGATAGTCCAGTATCAGCCACCAACAATAGAAACTTCAAAGCCTGTA
TTGACACCAATGATAGATTCTGAAAATCCTCATGAATCCGAAACCAAAGA
TTTTTGGATGGATATTGATTTTGTTAAAGCACTTATGGATGAAAGTCATA
CACCATTCCTTCCTCCAGATTTGCATGATGATGGTGCATGGGAAAAGCTT
CTTGCAAACGATTTTCAGGGGAATAATGAAGATGATGGAAATCGAAATGA
AGACGGATCCCTTTACTCTGGTATGGGAATGGAGATATCAGGTTCTGGAG
CTCTTTTGGAAAAAACTTGTAGTTTCGAGCTTTTACTACAAAATTATGAG
GAAAACACAAAAAGTGGAGATTGA

>GaHSF25
ATGCCCCAGCCGGTGGCAGGGCATAGTGCAAACGGGCCACCGCCTTTCCT
TAGCAAGACTTACGATATGGTAGATGATCCTGCCACCGATGCCATCGTTT
CTTGGAGCCCAACCAACAATAGCTTTGTTGTTTGGAACCCGCCGGAGTTC
GCTCGGGATCTTTTGCCCAAGTATTTTAAGCACAACAACTTCTCGAGCTT
TGTCAGGCAACTAAACACCTATGGTTTCCGAAAGGTTGATCCAGACCGCT
GGGAATTTGCAAATGAGGGGTTTTTAAGAGGTCAGAAACACCTTCTTCGG
AACATTAGCCGTCGAAAGCCTGCCCATGGCCATGGACATCAACAGACACA
ACAACCACATGGACAGAGTTCATCTATGGGTGCCTGTGTTGAGGTTGGGA
AATTTGGGCTTGAGGAAGAGGTTGAGAGGCTCAAGAGAGACAAAAATGTC
CTTATGCAGGAACTTGTTAGGTTAAGGCAGCAGCAACAGACTACTGATAA
CCAGCTGCAGAACATGGTGCAACGTCTTCAGGGGATGGAGCAGCGGCAGC
AGCAGATGATGTCATTCTTAGCCAAGGCTGTGCAGAGCCCCAGCTTTTTT
GCTCAATTTGTGCATCAGCAAAATGAGAGCAATAGACGCATAAGTGAAAC
CAACAAGAAAAGGAGGCTAAAGCAGGATGGCATCATTGATAAAGACCATT
CAACTGCCTCTGATGGGCAGATTGTTAAATATCAACCTTTGATGAATGAC
GCAAAAGCAATGCTTATGCAGATGATGAAAGGGGATGCTTCTCCCAGACT
AGACTCCTTTAACAACAGTAATGAACATACCCTGATAGGTGACGGTTCAT
CGTCATCTAGTGGATTGGATGGTGGGAACAGTTCAAGTCGTGTATCAGGG
GTGACTCTTCAAGAGGTCTCACCAACTTCAGGTATCTCGGGGCATTGCCC
CTCAGCTGCCATTTCTGAAATACAATCTTCCCCGTGTACAACATCCTCTG
AAAGGATTACAACAGCAGAGCTTCCAGATGTGAGTGCACTGATTGGAGCA
GAAAAACCACCATCCGTGTCTGTTACACAGACAGATATAATTATGCCTGA
TCTTAGTCAAATATCGGAAATGGTCCCAGAAAGCTTTGTTGATATTCCTA
CTGAAATGGGGAATGATGGATTGATTGATCCCGATACATTGGCTGTAAAT
GGTTTGTTATCCATAGAACTTGATGAGATTGGTTCTGATCCTGACATAGA
TGCCTTACTGGTTAACTCTCCTTTTTTTCATGACCTTTTTCCAAGTCCAG
TATGTGAGGAAATTGAGTCAACCTCAATGGAGGGTAAAAGCAAGGAAAAT
GAAGGGCAGGCGATGGACGATGGATGGGACAAATATCAGCATATGGATAA
GCTCACAGAACAGATGGGTCTTCTTAGATCAGAAAACAAGGGGATCTAA

>GaHSF26
ATGGTGCCGGATCGGTGGGAGTTCGCTAACGCTTGTTTTCGAAGAGGCGA
GAAGAAACTTCTCCGAGACATACATCGCCGTAAAATATCTCCTCCTGCAG
CTACTCCGGCGACTGTGACCGTAGCAGTTGTTCCTTGTGAAGTATCCCCC
TCTAATTCGGGTGATGAGCAGGTGATTTCGTCACACTCGCCCCCTGTAGC
CACGATTTTGAATGGAATGACGAGCTGCACTACAACATCGGAGCTTTTAG
AGGAGAACGAGAGGCTTAGAAAAGAAAACATGCAGCTGAGACAAGAGTTG
ACTCAGTTGAAGGGATTGTGTAACAATATATTAACTTTGATGACGAACCA
TGCTTCCGGTCAGTTGGAGAGTCATTCAATTTTGGCCGAAGGGAAGGCGT
TGGATCTTTTGTCAGCGAGGGATTTGGCGAGAAGTACGGAGGACAGTGGT
TCGAAGGAGGTGGCTGAGGAGGAGGATGTGACACCTACGTTGTTCGGAGT
TTCCATTGGGGTGAAGCGCGTAAGGAGAGAAGGTGAGGACAAGATGCGGA
ATAGTTGTCAAGTACGGCAGCAGATACTGAGCCTGCGTCTAAGATGA

>GaHSF27
ATGGAGGGTAACAATACCAATATTGTTGCCCCTTTCGTTGTGAAAACTTA
TCAGATGGTGAATGATCCGATGACTAACACTGTGATCACTTGGGGTAAAG
CTAATAACAGTTTCATAGTGATAGACCATTTAGTTTTCACTCAGAGGATT
TTGCCTGTTTACTTCAAGCATAGCAATTTCTCTAGCTTCGTTCGTCAGCT
TAATACTTATGGTTTCAAAAAGGTGGATCCAGATAAGTGGGAGTTTGCAA
ATGACTGGTTTCTCAGAGGGAAAATGCATTTGTTGAAGAACATAGTGAGG
AGAAAACATAATAAAAATCTAAACAGGCAAGTGAAAGCTGAGGGTTTAAA
CGAGGAGGAGGAGGAAGAAGAAGATATAGTGATGGAAATAGCGAAGCTAA
AAGAGGAACAAAAGTCGTTGGAAGAAGAGATAAAAGGCATGAACAAGCGT
TTAGAAGCCACCGAGAGACGGCCGCAACAAATGATGGCGTTTCTTTACAA
AGTCGTCGAAGACCCTGATCTCCTTCCACGTATGCTGCTCGAAAAGGAAC
GTAAAAGACAGCTTAACCCCGACAAGAAGCGACGGTTGATTACGGTGATG
CCATCATCTGCACAGTCATCCTCTTCGAGCCTGGCGGTTTCAAGTAATTC
AGTAAAATCTGAAGAGGAAGACGAATGTCATGCAGGAACAATTTCGTCAC
TAGAAACTGGATACGATATAGGCAACAACAGATTTCGTTACTCGAGTTAT
CAATCGTCGCCATCGCCTGAGGATTCTAAAGAGTTATTGGGGCATATTAA
CAAACAGTTTGTGGGGCAATTCATGAATTACGGCTGCGCCACAGTAACAA
GGCAATTACCTTCGGTTATTGTGGCTCCGTCTGTGATTGTAAATGGCTTG
ACGGTGTCGTCGTCGTCAGTGACGAGTAGTAAAGCAGGGTATGGTGATAG
GAATGAACAAGTGGGTTATTTTGGAGAACTAGTGGCGGAAGAGATGGAGG
CGCGTCCACCACTGCCTTATCCATTTTCGCTGTTAGAGGGTGGCTTTTAG

>GaHSF28
ATGGTGGTGCCTGACAATGGAGGCGGAGAAGGGTTATGTTTGAGTTACAC
GACGGCGTTTTCGAAGAAAATGGGAGACGAGATTAATCAAATGGAGTCAA
ATAATATCCTAGTGAAGGAAGAGCCAGTAGCTGAAAGTAGCGGAGAAGAA
GATTATCAAGAGGCTTTGTTGATCAAAGCAGTTAAAGAGGAAGAAGAAGA
TGATAATGATGATGAAACCGGTGTCATTGATGATATGATGAACTGCGGGG
ATTGTAACAACGTCAGCAATTATGGGTCGTCTTCTTGCAGTTCATCTGTT
GATTTGCCGAAACCTATGGAAGGATTGAACGAGTCGGGTCCTCCTCCGTT
TTTGAAGAAAACATATGAGATGGTGGAGGATCCGGTAACCGACCCGATTG
TTTCCTGGAGCATTAACCGCAATAGCTTCATCGTTTGGGATTCTTATAAG
TTCTCAGAAGATCTCCTTCCTAAATATTTCAAGCACAAGAACTTCTCCAG
TTTCATCCGCCAACTCAACACTTATGGGTTTAGAAAGATTGACTCAGATA
GATGGGAATTTGCAAATGAGGAGTTTCAAAGAGGAAAGAGACATTTGCTG
AAAAACATTAAGAGAAGAAGTAGATATAATAGGCAACAACAAGGTGGAGT
GAATTGTGCTAATAATTCAACTAGTAATATTGGTTTGGAAGCTGAAGTTG
AGATATTGAAGAAAGATCGGAGTATACTGCAACTGGAAGTCTTGAAACTG
AGACAACAACAAGAAGAATCAAATCATCAGCTGAGTGCTGTTCATGAGCG
GATTCGTTTTGCTGAGTGTAGGCAACAACAAATGTGCAATTTCATTGCTA
AAATAGCAAAGTATCCCAGTTTTATTAATCGATTGACTAAGAAAAGGAAG
CAGCAAAATATAGAGATTGATGAAGGGGAGTTTAGCTTTAGCAAGAAAAG
GAAGTTTCTTGAGACGCAAGTCACAAAGTGCTTGCCTGGGGCTATGGGGA
TGACTGACCTAAGTGTCAAGTGCAGGAACCAAGTTGATGAAGAGGGATTG
AAATCAATACAAGCTGCTGAGATCTCAAAGCTTTTGCCTGATTATAAGGA
GAAGAACAACAACCAAACCCTTCACGATGAAAAGAGCAGTGAACCAGCAA
TGTCTTCTGTTTATGATGTTATGTCCGAAAATCTGCTAGGGGAAAGCTCA
GGTGTTGAGAATGCAACAAATGAAGAGCTATCATCAGTGAATGATTCCAA
GATCTATCTTGAGTTGGAGGATTTAATCAGCTGGAAGCAATGTAACTGGG
GTGGTTTTGCAAGTGAATTGGTGGAGCAAACTGGCTGTGTCTAA

>GaHSF29
ATGGCTCTGATGCTTGATAACTGTGAAGGGATATTACTATCACTAGACTC
CCACAAATCAGTGCCAGCTCCATTCCTCACTAAAACATACCAACTAGTCG
ATGATCCCGCCACTGACCACATCGTCTCATGGGGTGAAGATGACACTACT
TTCGTTGTTTGGAGACCTCCTGAGTTTGCTCGTGATCTCCTCCCTAATTA
CTTCAAGCACAACAACTTCTCCAGCTTTGTCAGACAGCTCAATACTTATG
GTTTTAGGAAGATTGTGCCAGACAGATGGGAGTTTGCCAATGAGTTCTTC
AAGAAAGGAGAAAAACACTTGCTTTGTGAGATCCACAGAAGAAAAACTGC
GCAACCACAAGTGGGGATAAACCATCATCATCACCATCACCACCCACATT
CTCCTTTGGTTAATGCCCCGAGTTTCTTTCCGTTTCCAAGCCGAGTCAGC
ATTTCTCCAGCAGACTCAGACGAACAAGCCAACTGGTGTGACTCACCGCC
ACTTTCTTCTCCAAGAGGAGGCACTGGAGTCTCAGTTGCTGGTGGCGGCG
GGGGTGGAGGCTATAATAGCTCGGTCACAGCTTTATCAGAAGACAATGAG
AGGCTGAGAAAAAGCAACAACTTGCTGATGTCTGAACTTGCCCATATGAA
AAAGCTTTACAATGATATTATCTATTTTGTTCAAAACCATGTTAAGCCTG
TCACTCCTAGCAATTCATACTCCCCTTCTTTGCTTCTTTATGGCCCTCCT
TCATCCGTTGCTGCTGCTCCTGTTGTTAATACCACCACCACCAATAGTTC
ATTCTTGCAAAAGCCTTCCAACCAGCTTCTTGGGCACTATCCAAATAGTC
AGAAGCCCCGAGTGCAAGTTTTGAACTCTCCAACGGCTACATCCCAAAGC
TCCTTGACGATTCTTGAAGAACCATGCAGCAATAGTTGCAAAACAAAGCT
CTTTGGTGTACCCTTACAATCAAAGAAGAGGTTGCACCCCGAGTATGGTG
CAACTAACATGGAGACTAACAAAGCACGTTTGGTCTTGGAAAAAGATGAT
TTACGGCTGAACCTTATGCCTCCTACATTTACATATATGCTTGCATTAAT
GCAGGAGAGAGATATCAGAGAGACAGTGTCCTCAGTTTCAAGTGAGCCTG
AGAAAGTCTCTGGCTATAGCTGCCCCATTGACAGCTTCTCAAGGGCTTTC
TCTGCTTACTCCATTAATGAATGA

>GaHSF30
ATGCTTGATAATTGTGAAGGCATATTACTATCACTTGACTCACACAAACC
AGTACCAGCTCCATTTTTAACCAAAACTTACCAACTTGTCGACGATCCCA
CCACCGATCACATTGTTTCATGGGGTGAAGATGATACTACTTTTGTTGTA
TGGCGGCCACCCGAGTTTGCTCGTGATCTTCTTCCTAATTACTTCAAGCA
CAATAATTTCTCTAGCTTTGTGAGACAACTCAACACTTATGGTTTTAGGA
AGATTGTACCGGATAGATGGGAATTTGCCAATGAGTACTTCAAGAAAGGT
GAAAAACACTTGCTTTGTGAGATCCATAGAAGGAAAACAGCTCAGCCACA
AGTGACGGCAGCGTTAAACCACTACAACCACCACCACCGTCATTTACACA
CACAGTCACCTATGGTTAATAATACTCATTATGGTTACTTTCCATTTCCA
AGCCGAGTTAGCATTTCACCACCTGACTCAGATGAACAAACAACCAACTG
GTGTGACTCACCACCGCTTTCTTCAACCACCGGCGGTGGAGGAAGCTATA
ACAACAGCTCGGTTACAGCTTTATCAGAAGACAATGAAAGGTTAAGAAGA
AGCAACAATTTACTCATCTCTGAATTAGCACATATGAAAAAGCTTTACAA
TGATATCATCTACTTTGTTCAAAACCATGTTAAACCAGTCACTCCAAGTA
ATTCATATTCTCCTTCTTTGCTCCTTTGTTCCCCAAACCAGCACCACTTT
GGGTATTATCCAAATAGTCCAACACCCCAAGTTCAAGTCTTAAATGAAGA
ACCAAACAACAAGAAGACAAAGCTTTTCGGTGTCCCTTTACAATCCAAGA
AAAGGTTACACCCTGAATATGGTGGTTCAACGGCAGCTAACATGGAGACT
CATAAACCTCGTTTGGTCTTAGAAAAAGATGATATAGGGTTGAATCTTAT
GCCTTCTTCTACATGTTAG

>GaHSF31
ATGGAGGCTGACAGTAATCCTAAAATAGTTGCGCCATTCGTTGCGAAAAC
TTACCAGATGGTTAATGATCCCATGACTGACGGTTTGATCACTTGGGGTA
AAGCTAATAACAGTTTCATAGTCATCGACCCTTTAGATTTCTCTCAAAGG
ATCTTGCCTGTTTACTTCAAGCATAGCAATTTTTCTAGCTTCGTTCGCCA
GCTTAATACTTATGGTTTCAAGAAGGTGGATCCAGATAAGTGGGAATTTG
CGAATGAGTGGTTCCTGCGAGGGCAAAAGCATTTGTTGAAGAACATAGCG
AGAAGAAAGCATAATAAAAATCCATTCATGCAACTGAAAGCTGAGGATTT
AGAGGACGAAGAAATAATGATGGAAATAGCGAGGCTAAAAGAGGAGCAAA
AGTCGTTGGAAGAAGAGCTGCAAGGGATGAACAAGCGTTTAGAAGCCACT
GAGAGACGCCCGCAACAAATGATGGAGTTTCTTTACAAAGTCGTTGAAGA
CCCTGACCTCCTTCCTCGTATGATGCTTGAAAAGGAACGGACAAGACAAC
TTAACGCCGACAAGAAGCGACGGTTGACGATGATGCCCTCCAACTCATCA
TCTTCAAGCCTGGCCGTTTCTAATAATTCAGTCAAGTCCGAAGAGGAAGA
AGATGGACATCCAGGAGTAATTTCGTCCCCAGAAACTGGATTCGATATGG
AAAACAACTTTTATCGCTCAAGTTATCAATCATCGCCGTCGCCTGATCAG
GACTCAAAAGAATTGTTGGGGCAAAATAGACTACATGAGGGGCAACTCAT
GAACTATGGTTGCGCCGCAGTAACAACTCAATTGCCGGCGGTGATGGTGG
CTCCGTCGGTGATTGGGAACGGCATGGCGGTGTCTTCGTCGGGGACGACT
AGTGTAGCAGGGTATGGTGATAGGAGCGGGCAACTGGGTTATTTCGGAGA
AATGGCGGCGCCTTGGATGGAGGCGCGTCCACGACCGCCTTATCCATTTT
CGCTATTAGAGGGTGGCTTTTAG

>GaHSF32
ATGGATGATGCTCAGAGCAGTTCAAGTTCACTCCCTCCATTCCTTACAAA
GACGTACGAGATGGTTGATGATCATTCTACAGATTCTATTGTTTCTTGGA
GTGCAAGTAACAGAAGTTTCATTGTATGGAATCCGTTGGAATTCGCGAGG
GATTTACTTCCAAGATTCTTCAAACACAACAACTTTTCTAGCTTTATAAG
ACAGCTTAATACATATGGTTTCCGGAAAAGTGATCCCGAACAATGGGAAT
TTGCGAACGATGATTTCATAAGAGGTCAACCTCATCTTTTGAAGAACATA
CATAGACGGAAACCGGTTCATAGTCATTCAATGCAGAATCTATTAGGTCA
AGGAGCTTCTCCATTAACGGAATCAGAGAGACAGAGTTTTCGGGATGAGA
TCGAGAGGCTTAAAAGCGAAAAAATGTCACTCGTTCTAGAGTTAAAGAGA
CACGAGGAGGAACGACAAGGATTCGAGATGCAAATGCAGATTTTGAGGGA
GCGTTTACAAACTATGGAGCGGCGGCAACAAAGTATGGTGTCTAATGTAG
CTCGAGCCTTGAAGAGACCGGGATTTCCTATAGATCCAACTCCACAATTC
GAGGCTCATGTTAGAAAAAGAAGGTTACCAAGAATTGCTTACTTATACGA
TGAATCCAGGATCGAAGATAATCCAAATCCAGATACCGCATCAATGTCCA
ACACGGATCCATTCGAGCAATTAGAATCATCCATGGTGTTTTGGGAGAAC
GCCATACATGATTTTGGTCGAGCCAACGTGTTTGACGAATCAACGAGTTG
TCCAGAAAGTCCATCTATATCTTCCATACAACTCAACATTGAAACTCAAC
CTAAATCCCCTCAGATCGACATGAATTCCGAGCCATCCACCGTAGTTACC
CCAGAGCCCGTTACATCAACGGAACAACCTGCTCCTCCACCAGCTGGGGT
TAATGATGGATTCTGGGAACAATTTTTGACCGAAAATCCAGGTTCAACAG
ATACTCGAGAAGTTCCACCCGAAAGAAAAGATCCCGATACAAGAAAAGAC
GAAGACAAACCCGAGGGTCATAGCAGATTTTGGTGGAACAACATGAAGAA
TGTAAATAACCTTACAGAACAAATGGGGCATCTTACTTCTGCAGAGAGAA
CTTGA

>GaHSF33
ATGATGAGTAACAAAATGAGTAGCAATTATTCAAGCCTGTCGTCGCCAAA
GGCGAAAGGGCCAGCACCATTTTTGGCGAAGACATATGCTTTGTTAGAGG
AAGGTGAAGAAGAAGAAAGTGGAGAGGAAGGGTGTAGCAGGAGGAGGAAG
AAGATAGTATCGTGGAACAATGAAGGAACGGGTTTCGTGGTTTGGTCGCC
GGCGGAGTTTTCTGATCTTACTTTGCCTAGATATTTCAAGCACAATAATT
TTTCCAGCTTCATTCGCCAACTTAATACATATGGGTTTAAGAAGACATCA
TCAAGAAGATGGGAATTCAAGCACGAGAAGTTTCAGAGAGGTTACAAGCA
GATGTTAATGGAGATAACACGCAAGAAAAGCGAGCCAAGTGTGTTCCCTG
CTTTCTTGAAGGCATCTTCTTCAAGTGATGATCATCAAGATCATCATCAT
CATCAGATCATGAATGACGGCAGCAGTGCTGTTGATGAAGAAAGTACAAA
TGTTCATCGTCAAACGCTGATAGAGGAGAACCAGAATTTAAGGAGAGAGA
AGGTGGAATTGCAGACCCAAATAGCTCAATTCAAAGATCTGCAGATCAAG
CTGTTGGATTGCATTGCTCAACACACTGGAACTAGTGATCATAAAGAAAC
TAGGCTCTGCTAG

>GaHSF34
ATGGATGATGCTCAGGGCAGCTCAAGTTCGCTCCCTCCTTTCCTTGCGAA
GACGTATGAGATGGTGGATGATCCTTCCACAGATTCTATCGTGTCCTGGA
GTGCAAGTGATAAGAGTTTCGTTGTATGGAATCCTCCTGAGTTTGCAAGA
GATTTACTTCCGAGATTCTTCAAGCACAATAACTTTTCTAGCTTTATCAG
ACAGCTTAATACATATGGTTTCAGGAAAATTGATCCAGAGCAGTGGGAAT
TTGCGAATGATGATTTTATAAGAGGTCAGCCTCATCTTCTGAAAAACATA
CATAGACGCAAACCGGTTCATAGTTATTCCATGCAGAGTCACTTAGGTCA
AGGAGCATCTTCATTAACGGAATCAGAGAGACAGAATTTAAGAGATGAGA
TCGAGAGACTTAAGAATGAAAAAGAGTTGCTTGCTTTAGAGTTAAAGAGG
CATGAACAGGAGCGTCAAGGATTTCAGTTGCAAATGCGGCTTTTGAGGGA
GCGTTTACAAGATATGGAACGGCGGCAACAAATTATGATGTCTTCCGTGG
CTCGTGTCTTGCAGAAACCAGGAGGTGCCATAAATCTGACCCCACAATTG
GAGACTAACGACAGAAAGAGAAGGTTGACTAGAATTGCCTACTTATATGA
TGAAGCCGGGATCGAAGATAGTCAGACAGGCAATTCCCTAATTGCTAGAG
AAAATGTAGATAGTACATCATTGTCTAATATGGAGCCATTTGAACAATTA
GAGTCATCCATGGTGTTTTGGGAGAATGCGGTACACGATTTTGGTCAAAC
CAACATTCAACATGAGTCAAACCTTGAATTGGATGAATCAACAAGTTGTG
TAGATACCCCAGCAATATCTTGCATACAGCTTAATATCGATGCTCGACTT
AAATCCCCTGGGATTGACATGAACTCTGAGCCTGCTTTCGTTGTTGTTTC
TGAGCCTATTACAGCAAGGGAACAAACTGCAGGAACTACTGCACCTGCAA
CAACTGGGGTTAATGATATATTTTGGGAACAATTTTTGACTGAAAATCCC
GGTTCAACCGATACACAGGAAGTTCAGTCAGAAAGAAAAGATTCCGATGC
TAGTAAGAACGAAAGCAAACCCGGTGATCATGGTAAATTTTGGTGGAATA
CGAAGAATGTAAATAACCTTGCAGAACAGATGGGGCATCTTACTCCTGCG
GAGAGAACGTGA

>GaHSF35
ATGGCGCAAAGGTCAGTTCCGGCGCCCTTCTTGACGAAAACGTACCAGCT
GGTGGATGATCCGATCACCGACAACGTGATATCTTGGAACGAAAACGGCA
CCTCTTTTGTCGTTTGGAAAACTGCTGATTTTGCTAAGGATTTGCTTCCC
ACCTATTTCAAACACAATAACTTTTCCAGCTTCATCCGTCAGCTCAACAC
TTACGGATTTCGAAAGGTTGTTCCGGACAAATGGGAATTCGCGAACGACA
ACTTCAAGCGAGGGGAAAAAGAGCTCTTGTCCAAAATCAGTCGTCGGAAG
ACGGTGACATCACCGCCGGCTAGTGCTCCTGAGAAAGGCAAAACATCTGG
TGCTGCAACTCCCTCTCCGACTAACTCCGGAGAGGACCTAGGATCCACTT
CCACGTCGTCACCCGAATCGAAGAATCCAGGATCGGTGGAGACGAATCAA
TTCGCCGATTTATCAGAAGAGAACGAGAAACTGAAAAGAGATAAGGAGAT
GCTAAGCATTGAGCTGGCCCAGGCCAAGAGGAAATGCGACGAACTGGTCG
CTTTTTTAACTGAATGCGTGAAAGTGGAGCCGGATCAGATCAATGGCATC
ATGCGGCAAGGAAGCTGTGGCTCCACCATCAACGGCGAAGATCCTGGCCG
TATCTGCGGTGTCGATGATGATGAAAAAACCAGTGAAGAAGATATGGGGA
GCTTGAAACTGTTTGGGGTTTGGTTGAAAGGCGTGGAAAAAAAGAGGGCT
CGCGAGGAAACAATCATGTACGGGGGACCTCACGCTAAGGAAATGAAGAC
GGTAGAATTCCGGCACGTGCCTTTGGTGATGGAGAGCGGCAAGGTTTGCA
ACTGA

>GaHSF36
ATGAATCCTTATGGAAGAGTTAAAGAAGAGTTTCCAGGAGCAAGCTCTTC
ATATCCAGCTGGTATGCCTTCTATGGTTACCGCTCAACAAATGAAAGGAC
TCCATGATGCAGGTCCTCCTCCTTTCCTCACAAAAACATATGATATTATT
GATGATTCAAGCACCAATAACATCATCTCTTGGGGTAGAGCCAACAATAG
TTTCATTGTATGGGATCCCCAGGCATTTTCCATGACTCTTTTGCCTAGAT
TCTTCAAGCACAACAATTTCTCAAGCTTCGTCAGGCAACTCAATACCTAT
GGGTTTAGAAAGGTTGATACAGATAGGTGGGAGTTTGCTAATGAAAAATT
TCTTAGAGGGCAAAGGCCTTTGCTTAAGAATATTAGGAGGAGAAAGACAC
ATCAACCTCAGGCTTCACAATATGCTCTAGATCATTGTGTTGAAGTTGGG
AGGTTCGGTCTTGATGGAGAGATTGATAGGTTAAGGCGTGACAAGCAGGT
TTTAATGGTGGAACTGGTGAAACTTAGACAGCAACAGCAGAACACAAGAA
CTTGCCTGCTAGCAGTGGAAAAAAGACTAAGAAAGACTGAGATGAAACAG
CAGCAAATAATGAGTTTCTTGGCCAAAGCAATGCAGAATCCAAGCTTTGT
TCAGCAACTAATCCAACACAATGATAGAAGTAAAGAACTTGAGGAAGCAA
TCACCAAGAAGAGACAGCGGCGGATCGATCAAAGGTCCATGGATGTCGAA
ACTAGTGAACTTTTAGGAGCCAAAACTGAACCTAAGTGCTACGATGTTGC
TGAATTTGAAGTTACTGAGTTAGATAAACTTGTTATGAACTTGCAGAGAT
TGACGGGGAGCCAAAACCATATAGAACTTGAGCATGTAGAAGAAAGCAAA
GATCATGGAAGTAAAGGTAAAAGCCTTGATGAAGGGTTTTGGGATGATTT
AATGGATGGTGATACTCATGATATTGATCAAGAAATATCAGTTTTAGATG
TCGAAGAAGAAGATGAGCAGTATTTAGATGTTTTAGTTGAGCAACTGCGT
TATTTGGGTTCCAGTTCCAAGTAG

>GaHSF37
ATGGAAGGATCGCAGGGAAGTTGTAATGGGCCGCCGCCTTTTCTTACAAA
GACATACGAGATGGTGGATGATCCAGTGACTGACTCGTTGGTGTCTTGGA
GTGAAACTGGTTACAGTTTCGTTGTATGGAACCCCCCAGATTTCTCAAGA
GATTTGCTCCCTAGATATTTCAAGCACAATAACTTCTCAAGCTTTGTCCG
TCAGCTCAACACCTATGGGTTCAGAAAGATAGATCCTGATCAATGGGAGT
TTGCAAACGAGGAGTTCATAAGAGGGCAGAAACATCTTTTAAAGAACATT
TATCGACGCAAGCCAATCCATAGCCATTCCTTGAACCGGCAAGGAAGCTC
TAGTGTGCCATTGACTGAGAAAGAGAAGAAGGAATTCGAGCAAGTGATCA
AGATGTTGAGTGACGACAAGAACCGGCTTCAGTTACAGTTGCAGGGTCAT
CAAAAAGAGAACGAGGAATATCGGTGTCAAGTAAGGCTGTTATCGGAGCG
TTTTCGGAACTTGGAAGATCGACAACGACGAGTGATGGTCTCATTGGCTA
GGATTATAGACAAACCCCATGTTCTGTCCCAATTTCATGGCAAAAAGAGA
AAGTTATTGAACAGTAACGACTTCAATGATGAATGCAACATTCAAGATCT
TCACAGATTGGCTTCTCTGAATGCAAACATGGGATTGGATTTGAAACAGA
TTGAAGAATTGGAATCATCTATAAGATGCTGGGAAACATTGTTTCTCGAA
ATCGGAGAAACTATAGGTGAAGAAGTGCGCGATTTCGGGACATCCTTACG
GCCTTCTCCGGTTGTTGTTACCGAAATACAGACATCTTCAGGGGACTATG
ACATGGATGGTGAACTTTACTCACCTTCATCACACCATTGCTCCCCTTAT
TCAACCGATATTAACTCATCACCTGAGCTGGTTGCCCCTGCTTATCATCC
TATCCATACACCATCATTTCACCATGTCGTAAATCTCAACCCAAAGCCTC
CTGGAATTGGCCTAAACTCCCAACATGCTGGTCCACTGGAGACCGATCAG
GCCTCAAAGAACCAGGCAGAAGCAGTGGCGACCGGTTATACCGTGCCAGG
TAGTGTAAACGATGGCTTCTGGGAAAGGTTTCTAACCGAAGTTCCGGATA
CGTCATCGTACGCACAAGAGATCCAGTCAGTTTAG

>GaHSF38
ATGGAGACTCTTCATGGTTCGGTACCATCCGCGTGTGCGGACACCGCAGC
CAACGGCAACACGGTGACGCCTTTTCTGAGCAAAACCTACGACGTGGTGG
ACGATCCGTCCACCGACTCGGTCGTATCGTGGAGTAGTGATAACAACAGC
TTCGTTGTCTGGAAAGTGCCCGAGTTTGCGAGGGACCTTTTGCCCATGTA
TTTTAAGCACAATAACTTCTCCAGCTTTGTCAGACAACTTAATACTTATG
GTTTTAAGAAAGTTGACCCTGATCGTTGGGAATTTGCTAATGTGGGATTC
CTAAGAGGTCAGAAACATGCCTTGAAAGCTATCAGCAGGCGGAAGCCTGC
TAATGTCCATTGTAATCAGCAACAGAACTCATCCATTGGAGCTTGCGTTG
ATGTAGGGAAGTTTGGGCTTCAAGAGGAGGTTGAAGGACTTAAGAGAGAC
AAGAATGTTCTCATGCAGGAACTTGTTAGGTTGAGGCAGCAGCAGCAAGC
CACGGACAACCAGTTGCAAGCTTATGGCCAGCGTGTACAGATGATGGAGC
AGAGACAGCAGCAAATGATGTCTTTTCTTGCTAAGGTCATGCAAACTCCA
GGTTTCTTAAACCAGCTTTTACAGCAGCAAAATGAAAGCAATAGGCAACT
GACTGGAGCAAACAAGAAGAGGAGACTCCATAGGCAGGATGAAGAAAATT
TAACTGGTGAAAATGGTGCCGTATCTCCAAATGGGCAGACTGTAAAGTTC
CAGCCTTTACACAATGAGCACCAGATGATGGAGGTGAACACATCACCGAG
GCGGGAACATGGCGCTCCTCCTTCCAGTGCATTACACAGCAGTAGCTCCT
CCAGTGAGATTTCGGAAGTGACTCTTCCAGAAGTCTCACCAGCTTCTTGG
CAGTCATATCTGCAAGCAGAATCAGGGGTTCCCGACTCTAGTCTGTCAAC
TGCTGCTGCTCAATTAACAACTGAGACAAGTGTGCATAAATCACAGAAAG
ATGCAATTTTCGGTAGCGTTCCTCAAATGCTAGGATTTGTACCTGATAAT
ACTGTTGGGCCTGAGAGCAGGCATGCTGAATATCTTGATCCAATGTCAGT
CGTATCGAATGCTACAATGCCCGTAGAAGCTGACGAGTCTTGTGCAGGTC
AAGATATGGAGATCATGCTTGATGGAAGCCCGAAACTTCCAGCAATTAAC
GACACATTTTGGGAACATTTTCTGACAGGAAGTCCACTCACTGGGGACAC
AGATGAGATTAACTCGAGTTCCCTGGAAAATGGTGCATACGGTGGATAG

>GaHSF39
ATGGAAGGAGTTGTAGTAAAAGAAGAGGAAACTCAAATGACGTTTGCAAC
AGCTGTTGGGACTACTGCTGGGTTTTCTTCATCTTCATCGTCATCAAATG
TTACTCCTCAGCCGAAGGAAGGGCTTAACGAGGTTGGTCCGCCGCCGTTC
TTGACTAAAACTTTTGATATGGTGGAAGACCCTTCGACTGATTCGGTGGT
TTCATGGAGTGAAGCTCGTAATAGTTTCATTGTTTGGGATTCTCATAAAT
TTTCAACCACGTTGCTTCCTAGGTACTTCAAGCACAACAATTTCTCCAGT
TTCATTCGTCAGCTCAATACATATGGTTTTAGAAAAGTTGATCCAGATCG
ATGGGAATTTGCCAATGAAGGGTTTTTAGGAGGGCAAAAGCAGCTACTTA
AAACAATTAAGAGGAGAAGGAACATAGTGCAAAGCTCACAGCATCAAGCC
GGAGGAGGAGGAGCTTGTGTTGAGTTAGGACAATTTGGATTAGATGAAGA
ACTGGAGAGATTAAAGAGGGATCGAAGTGTTTTACTAGCTGAAATAGTGA
GATTAAGACAACACCAGCAGCATTCAAAGGACCAGATTGTTGCAATGGAG
GATAGGTTACAGAGCACAGAGAAGAAACAGCAACAGATAATGTCGTTCCT
TGCTAAGGCACTTCGAAACCCGACTTTCATACGGCAACTTGCTCAGAACA
GACAGGCTCAAGGCGTCGAAATCGGACGAAAACGGAGGCTCATGGCGAGC
CCCAGTGTGGAGAATTTACAACAAGAAGCAGTCCCTGTGGTGGTTGATAA
TGATCAAGTTGAGGAACAAGAAGGATTGGCAACTATTGAGACTGAAATTG
AGACCTTTTTCAATTCTGCAATGGATGATGAATCAAGTACTGAAATCAAG
GATCATATACCAAGTCCAATGCCATTATCAAGTGTGACTAATAATTTGGG
TGTTAACGAAACATTATGGGAAGAGTTAGTACATGAAGACTTATTAGCTG
GTGAACCAAAAGAGGAAATTGTTGTTGGTGATCAAGCTGAAGTTGATGTT
GAAGTTGAGGATTTAGCAGCAAATCCTATTGATTGGGGTGATGATTTGCA
AGAACTTGTGGATCAGATGGGTTATCTCAGGTCAAATCCATGA

>GaHSF40
ATGGTGGATGATGAGTCTACTGATGCGATAATTTCATGGAGTCAAAATAA
CGATAGTTTTATAATTTGGGATATGACTGAATTTTCAGTTCATTTGCTCC
CTAAGTTCTTCAAGCACAGCAATTTTTCCTCTTTCATCAGGCAACTCAAT
ATTTATGGTTTTAGAAAAATTGATACAGACCGTTGGGAATTTGCAAATGA
TGGATTCGTCAGAGGTCAAAAGGACTTGCTTAAGAATATTGCTAGACGGA
AACACTCCCCAGGATCTGAGCAGCGTAAACCATTGCAGCAGCAGCCACTA
CAGCAGCTGGAGAACACTGTTGGATCATGCGAAAACAATGAAAACACTGC
ACTGTGGAAGGAAGTTGAGAATTTGAAGACTGATAAAAATGCTCTGATGC
AGGAATTGGTTAAACTTACGCAGTTCCAGGAAACTGCAGACAATAAGGTT
CTTCTCTTGAAGGAACGTCTTCAAGGAATGGAGAAAAGTCAGCAGCAGTT
GTTATCCTTCTTAATAATGGCTATGCAGAGCCCCGGCTTTTTGGTCCAAC
TGATTCAACCAAAAGAAAATAATTGGCGCATGGCTGAACCAAGCAATATG
CTAGAACAAGTTACAGAAGATGGTGAACCAATTGCTTCTGATAATATGAT
AGTAAGGTATCAGCCTCCGATGGATGGAACATCAAAGCCAGTACTTGCAC
CAGTGGTAGATTGCGAAAATCCTCATGAATCTGATAACTCTTCAGATGGA
ACAAAAGATTTTTGGATGAATATTGATTTCGTGAAAGTGCTTATGGATGA
AAGTCATACACCTTTCATTCCCCCAGATATACACGATGATGGTGCGTGGG
AAAAACTTCTTTTAGGCAACACATTTCTAGAGAATAATGACAGTGGAAAT
CAAGATAAAGAAAGCCCCTTGAACTCTGGTATGGAAATGGAGGTAACAGA
TTCCGAAACCCATTCAGAAAAGTCGTGTAGTTTTGAACAGTTACTACAAA
ATATGGGGAAATCCCAGAACCTAGAGATTGAACCACTTGTAAATGGATCA
CCATTAGAGAAATCTCCAGACTTGGAACTTCTAACAGACCAAATGGGCCA
TTTGACTTCCGAGAGTACTAAACCGCACCGAACTCCTTAG

>GrHSF1
ATGGTAGCTTGGGAGCATGATAATGGCGGTGGTGAATTGAGCTACACGACTGGGTTTTTGAATGAACCGACCGGAAATGGGGATCAAACCGAGTCAAGTATCGTCAAGGAAGAGCCGGATGAAGAAATGAGGCTCTTCGATGATATGATTAACGGCGTCGGAGATTGGAACAATTCGTGGCCGTCAGCGAGTTTGCCGGATGTTTTGCCGAAGCCAATGGAAGGGTTAAACGATTTGGGTCCGCCGCCGTTTTTGAGGAAAACGTTTGAAATGGTGGAGGATCCGAAAACCGACCCGATTGTTTCATGGAGCTCCGGTCGTAATAGCTTCGTCGTTTGGGATTGTCACCGGTTCTCTGAAAATCTACTGCCTAAATATTTCAAGCACAAGAATTTCTCCAGTTTTGTTCGTCAACTCAACACTTACGGTTTTAGGAAGATTGATTCAGACAGATGGGAGTTTGCAAATGAAGGGTTTAAAGGAGGAAGGAAGCATTTATTAAAAAATATTAAGAGAAGAAGTAGATATAATAAGCAGCAACGAGGAGGAGTTATTTGCATTGATAATTCAACTAATAGTAGAGTTGGATTAGAAGCTGATGTTGAGGTTCTAAAGCAAGATCACACTTCATTACAAATGGAAGTATCGAAACTTAGACAACAACAAGAGGACTCGAATCATCGGCTAAGCATCGTTGAGGAGCGGATTCAATTCGCCGAGTGTAAGCAACGACGGATGTGCAGCTTCTTAGCTAAAATGATCAAATACCCCAACTTCATTCAACAGTTGCTTCACAAACGGAAAGAGCTTGATCATGAAAAGAAGTTTAAAAAAAGGAGGAGATTGCTTGAGACCCAAGCCACAACGAACCCTATAGAAGAACCTATGGACCCAATTCAAGATGAAGAGTTTTTGGTTTCCATGGATGATAGGGTTGTACCAGAGATGTCAACAAATGAAGAGGTAGATGTGAATGATTCAAAGATTTATGTTGAATTAAAGCAGTTGGTGAATTGGAAGCCATGTAGCTAG

>GrHSF2
ATGGCTCTGATGGTTGATACTTGTGAAGGAGTATTACTATCACTAGAACCCCACCAAGCAGTGCCAGCACCGTTCCTCACGAAAACCTACCAACTAGTCGACGAGCCCACCACCGACCACATAGTTTCATGGGGTGAAGATGACACTACTTTCGTAGTTTGGAGACCTCCTGAGTTTGCTCGTGACTTGCTTCCAAATTACTTCAAGCACAACAATTTCTCTAGCTTTGTTAGACAGCTCAACACTTATGGTTTCAGGAAGATTGTACCAGAGAGATGGGAATTCGCCAATGAGTTCTTCAAGAAAGGAGGAAAGCACTTGCTTTGTGAGATCCATAGAAGGAAAACTGCGCAGCCATCCATAAACCATCATTATCACCCTCACATCCCACATTCTGCTTTAAATGCCCCGAGTTTTTTTCCATTTCCATCTCAAGTCAGCATCTCCCCAACTGACATGGATGACTCACCACCACTTTCTTCCCCTAGAGGAGCCACCGGAGGATATGGTAGCTCGGTCACAGCTTTATCCGAGGATAATGAGAGGCTAAGAAGAAGCAACAGTTTGCTGATGTCTGAACTAACACATATGAGAAAGCTTTACAGTGATATTATCTATTTCGTTCAAAACCATGTTAAGCCTGTCACTCCTGGCAATTCTTACTCTCCTTCTTTGCTTCTTTCTGGTCCTCCTCCTGCTGTTAATACCAATACTTCATTATTGCAAAAGCCATTGAATCAGTTTCTTGGGTATTATCCAAAAAGCCCAAACCCCCAATTTCAGGGTTTGAACTCTCCAACAGCCACATCCCAGAGCTCCTTAACCATTGTGGAAGAACCAAGCAGCAATAGTTGCAAAACAAGGCTCTTTGGTGTACCATTACAATCAAAGAAGAGATTGCATCCTGAGTACAGTACTGCAGCAAATATGGAGACTAGCAAAGCACGTTTGGTCTTGGAAAAAGATGATTTAAGTTGCATATATAGACACTTGCATTAA

>GrHSF3
ATGGCGCAAAGGTCAGTTCCGGCGCCGTTCTTGATCAAAACGTACCAGCTGGTGGATGATCCGATCACCGACAATGTGATTTCATGGAATGAAAACGGCACGTCTTTTGTCGTTTGGAAAACTGCTGATTTTGCAAAAGATTTGCTTCCCAATTATTTCAAGCACAACAACTTTTCCAGCTTTGTCCGTCAGCTCAACACTTACGGATTYCGAAAGGTTGTTCCAGACAAATGGGAATTCGCGAACGAGAACTTCAAGCGAGGRCAAAAAGAGCTCTTGTCCGAMATCCGTCGCCGGAAGACGGTGACAACATCGCCGGCTAATAATCCGGCGAACGGGAAAACGTCTGGTGCCGGAGCTTCCTCCCCTACTAACTCCGGTGAGGACCTAGGGTCAACTTCCACGTCGACATCACCGGAATCGAAGAATCCGGGATCGGTGGAAACGACGCCGGCAGTGAACACGAATCAATACGCCGATCTATCAGACGAGAACGAGAAGCTGAAGAAGGATAATGAGATGTTGAGCTCGGAGCTGGCGCAAGCCAAGAAGCAATGCGACGAACTGGTCGCGTTTTTAACCGAGTGCGTGAAGGTGGGGCCCGATCAAATCGATCGCATCATGCGGCAAGGAAACGGTGGTTCCACCCTTGAAGGCGACGATCTTGGCCGTTTCTACGGCGTCGATGACAACGACGATGATGAAAAAGGTGGCGGCGAAGATGGAAACGGAAGTTTGAAACTGTTTGGGGTGTGGTTGAAAAGCGCGGGAAAAAAGCGGGCCCGCGAGGAGAAAATTGTGTACGGTGGGCCACACGCTAAAGAGATGAAGACCGTTGATTTTCGCCACGTGGCTTTGATGATGAAGAGCGGCAAGGTTTGCAACTGA

>GrHSF4
ATGGATTCCCTTCATGATTCAATATCAGCGGCGAATGCCGTCGCCACAAACGGCAACACGGTGCCGCCGTTCCTCAGCAAAACCTACGACGTGGTGGATGATCCATCGACCAACTCCGTTATCTCGTGGAGTAGCGCTAACAACAGTTTCGTTGTCTGGAAAGTGCCGGAGTTTTCAAGGGACCTTCTGCCTAAGTATTTTAAGCACAATAACTTCTCCAGCTTTGTCAGACAACTCAATACTTATGGTTTTAGGAAAGTTGACCCAGACCGTTGGGAATTTGCAAATGAGGGGTTCCTAAGAGGTCAGAAACATCTCTTGAAAACTATCAGCAGGCGGAAACCTGCTAATGTCCATGGTAATCAACAACCTCAAGTTCATAGCTCGGCAGTTGGAGCTTGCATTGAGGTAGGGACGTTTGGGCTCGAAGAGGAGGTTGAAAGGCTTAAGAGGGACAAGAATGTTCTCATGCAGGAACTTGTTAGGTTGAGACAGCAGCAACAAGCCACAGATAACCAGTTGCAAGCTGTTGGCCAGCGTGTACAGGTGATGGAGCAGAGACAGCAGCAAATGATGTCTTTTCTTGCTAAGGCCATGCAAAGTCCAGGTTTCTTAAGCCAGCTTGTACAGCAGCAGAATGAAAGCAACAGACACCTTACTGGTGGAAACAAAAAGAGGAGACTCTCCAGACTGGATGAAGAAAATTTAACCGGTGAACATGGTACCATATTTCCTAATAGACGGATTGTAAAATTTCAGCCTTCATTGAATGAGGCAGCGAAAGCAATGCTGCACCAGATATTGAAGATGAACACATCACCTAGGTTGGAACCTTCGATAGATAACCCCGATRCTTTCATGATTGATGGTATTCCTCCTTCCAATGCATTAGACAGCAGGAGCTGCTCCAGTCGAATTTCTGGAGTGACACTGTCAGAAGTCCCACCAGCTTCTGGACAGTCTTATYTGCAAGCAGAATCAGGTTTTCCTAACAGTTGTCCGTGTACTGCCACTCCTTTAACAACTGAGAGTACTAACTCGGGTAAAATATCTGATATAAATCAGCATAAATCACAAAAAGMAGCAGTCTTTCCAASTGTCCCTCATATGCAAGGGGTTGTGACTGATAATGATGTTGGCTTTACAAATGCAAGTTCGGGAGGAGGGTCTSAGAGAGTGAATGCAGAGTACATTGACCCTGTGTCAGCCATTTTGAATGGTGCAAGACCAATACAAACGGATGACTTTTCTAGTGATCGTGATATGGACATGCTGCTGGATGGAACCCCCAAGCTTCCAGCAATTAGTGATGTTTTCTGGGAACAGTTTCTTACAACAAGCCCCCCCAGTGGGGACTCTGATGAAATTAACTCGAGTTCTCCAGAAAATGGCGCAAGTTGTGAACCTGAATTACTGTTGGGGAAGAATAATGGGCGGGATAGGATTCAACATACGAATCATCTCACAGAGCAAATGGGCCTTCTTACAACAGATAACCGGAGAGGCTGA

>GrHSF5
ATGGAATATATGATGGGAAGTGATAATAACAAAGGTTCGTTAGAATATGTAAGGAAATCAACACCACCACCATTTTTGTTGAAGACTTACATGTTAGTGGAGGATCCGATCACCAATGATGTTATATCGTGGAACGCAGACGGGTCAGGTTTTGTCGTGTGGCAGCCAGCGGAGTTTGCTCGTGATCTCCTCCCAACACTTTTCAAGCATAGCAATTTCTCTAGCTTTGTCCGCCAGCTTAATACTTACGGATTTCGGAAAGTTGCAACTAGTCGATGGGAATTTTGCAACGAAATGTTTCGAAAGGGCGAAGGCGAGCTACTTTCCCAAATCCGAAGAAGAAAATCATGGGCAAATAGGCAACAAAACAGTGCAATAGCTCAAGCGTCATCACCATTGGAGTGTGAGGAAGATCAAAGGTCTTCGTCAACTTGTTCATCGTCGGGATTCAACAACCTAATGGACGAAAATAAGCGTTTGAGGAAGGAAAATGGGGCATTGAACTGGGAGCTGACAAGCATGAAAAGAAAATTCAAGAAACTTCTTGATTTGGTGGCTAATTATGCACAGTTCGAGAAAGAAAAAGATGACGATGAAAGCCTTATGTTGTTTGGAGTGAAGTTGGAAATTGAAGGGGATAGCGAGAGGAAGAGGAAGAGGAAGAGAGATGAGATCAGTGAAAGCGCAAGCGTTTTGCTATCTCAAGCCTGCAAATAA

>GrHSF6
ATGGCACCATTGCCGGCCGATCAACCCTGCGAATCTCATGCCAGCGGTGCTGTGGCTGACTCGCAACGGTCTTTACCTACTCCGTTCCTTTCTAAAACCTATCAGCTCGTCGATAATYCATCCGTCGATGATTTGATTTCATGGAACGACGATGGATCAACTTTCATAGTTTGGCGCCCAGCTGAGTTTGCTCGTGATTTGCTCCCTAAGTACTTCAAACATAACAATTTCTCTAGCTTCGTTCGTCAACTCAATACATATGGATTTAGGAAGGTAGTGCCTGATAGATGGGAGTTCGCTAACGATTGTTTCAAAAGAGGTGAAAAAGGACTTCTCCGAGACATACAGCGCCGGAAAATAACTCATAATGCTTCTGGGATGACCATCGCGGCGGTTGCTTGTAAGCCATCGCCGTCGAATTCGAGCGATGAGCAGGTTATTTCATCGAACTCGCCTCCTGTTGCTACCGTTTTGAATCGGACCACGAGCTGCACGACAACGGCGGAGCTTTTGGAGGAAAACGAGAGGCTTAGAAAAGAAAACATGCAGCTTAACCATGAGTTAACTCAGTTGAAGAGGCTGTATAACAATATTGTAATTTTGATGACTAATTATGCTTCCGGTCAAGTGGAGAACCGTTCAAACTTGGCTGAAGGGAAGGCATTGGATCTTTTGCCAGCGAGGACGAGGGACGGTGGTGGTTCGAAGCCTGTCCCAGCGGAGACGGAGGAGGAAGCAGCGGAGGATTTGAGGCCGAAGTTGTTTGGAGTTTCAATAGGGATGAAGCGCGTGAGGAGAGAAGGTGAGGAAGAGGAAGGGGTGATGGATGAGGAGCAGCAGCAGGAGATTAAGCCTGGATCTGACATTAAATCAGAGCCGTTGGATGGCAACAACAATAATCAGGACTCCACGTGGCTGGGGCTTGGCAAATGA

>GrHSF7
ATGGATGGAGTGAGTAGCAGTGGAAACAGCCAAAACGATGCGTCGACGAGCGGCGGAGAATCTCAAACGACGGCGCAACCTCAAACGGCGCCAAAACCGGTGCCGGTGCAAAGTGTTAACACTCCACCTCCTTTCCTGAGTAAGAGTTACGATATGGTGGATGATCCTGCTACCGATGCTATAGTTTCTTGGAGCCCATCTAACAATAGCTTCGTTGTTTGGAACCCGCCGGAGTTCGCACGGGATCTTTTGCCTAAGTATTTCAAGCATAACAACTTCTCAAGCTTCGTCAGGCAACTAAACACTTACGGTTTTCGAAAAGTTGATCCAGACCGTTGGGAATTTGCAAATGAGGGATTTTTAAGAGGTCAGAAACACCTACTTCGAAACATTAGCCGGCGAAAGCCAGCTCATGGCCACGGTCATCAGCAGACACAGCAATCACATGGACAGAGTTCATCTGTGGATGCCTGTGTTGAGGTTGGGAAATTCGGGCTTGAGGAAGAGGTTGAGAGGCTTAAGAGAGACAAGAATGTGCTTATGCAGGAACTTGTTAGGTTGAGGCAGCAGCAACAGGCTACTGATAACCAGCTGCAGGTCATGGTGCAACGTCTTCAGGGGATGGAGCAGCGTCAGCAGCAGATGATGTCATTCTTAGCAAAGGCTATGCAGAGCCCTGGCTTTTTGGCTCAATTTGTCCAGCAACAAAATGAGAGCAATAGGCGCATAAGTGAAGCCAACAAGAAAAGGAGGCTCAAGCAGGATGGTAATGATACTTCTGCTGCATCTGATGGACAGATTATTAAATATCAACCTTTGAATGAGGCGAAAGAAATGCTGAGGCRGATTATGAAAGGGGATTCCTCTCCCAGGCTGGACTCCTTTAACAACAATCATGAAAATTTCCTGATCGGTGATGATGCATCTGCATCCAGTGGATTGGATGGTGGTAACTCTGCAAGCCGTGTTTCAGGGGTGACTCTTAAAGAGGTCCCACCAACTTCAGGGTGTTCAACGTATGTGCCAGCTACTTCATGGATTCCAGGGCATAGTCCCTCAGCTGCAATATCTGAAATACAACCTTCCCCATGTACAACATCCTCCGAGGAAATTACAACATCGCGATTTCCAGATATGAGTGCACTTGTTGGAGCACAAAAGCCAGCAGCCATGTCCATTCCTCAGACAGATATAAGTATGCCTGAGGTTTCTGAAATGCCRGAAATGGTCCAAGAAAGCATTGTTGATATGCCAGCAGAAAATTACGTGGAATCTGAAACTGGGAATGGTGGATTTATCGATCCCTCTACATTAGTTGTAAATGGCTCAATTCCCTTACAACTTGATGACCTTCCTGACATAGATGCCTTTTGGGAAGACCTTCTTGTGCCAAGTCCAGGGCCTGAGGATATTGAATCAACGCCAATGGATGGTAAAGGCGAGGGAAATGAAGGGCAGCCAATGGACAAAGGATGGGACGAATCTCAGTATATGGATAATCTTACAGAACAAATGGGTCTTCTTGGATCTGATAACAACAGGTCATAA 

>GrHSF8
ATGAATCCGTATTTTCCGGTGAAGGAAGAGTACCCGAACTCGAGTTATTCACAGTCCGACGATGACCCGCCGCTGATGATGATGGGGCCGCCGCCACCCCAGCCGATGGAGAGTCTTCGCGATTCAGGGCCACCGCCATTCCTCACGAAGACCTTTGACATTGTTGATGATCCTAGCACTAATTACACAGTTTCGTGGAGCAGAGGAGGTAGCAGCTTTGTTGTGTGGGATCCTCACGCTTTCTCCACTAATCTTCTTCCTCGATATTTCAAGCACAATAATTTCTCTAGTTTCGTTCGGCAACTCAATACTTACGGTTTTAGAAAGACTGATTCAGATAAATGGGAGTTTGCCAATGAAGGGTTCCTTAGAGGCCATAAGCATCTGCTGAAGAACATTAGGAGAAGAAAGACCACATCTCAGCCCCCACCATCTCAGCAACCTTTAGGTCCTTGTGTTGAAGTTGGCAGATTTGGGGTAGATGGGGAAGTTGGTCGATTGAAGCGGGACAAGCAGGTGTTAATGATGGAATTAGTGAAGCTAAGACAACAGCAACAAAGCACTCGAGCTTATATTGAAGCCATGGAAGAAAGGTTACAAGGCACTGAAAAGAAGCAGCAACAAATGATGTCTTTCTTGGCTAGAGCTATGCAGAATCCAGCTTTCCTCCGGCAGTTGATGCAACAGAAGGAGAAAAGGAAGGAGCTCGAAGAAGCCATGTCGAAGAAAAGGCGACGGCCGATCGATCAACGACATGTAGGCCAATCGAGCCGAGGTAGCGAGGGGATAAATCCGGTTAAAACTGAACCTCCGGAGTATGGTGARTACGGATRCCAAGTGACAGAGTTGGAAGCATTGGCACTGGAAATGCAAGGGTATGGTAGGGCCAGAAGGGAGCAAGAGGAACCACAAGATGAACTCCAACATGGCCATGGCCATGACAGAGAGCTTGATGAAGGGTTTTGGGAAGAATTATTGAATGAGAGATTTGAAGGAGRGTTGGATATACCTGAAGGAGGTGAAGGTGAAGATGAAGATGTGAATGTATTGGCTGACCGGTTGGGGTATTTGGGTTCAAGTCCAAAGTAG

>GrHSF9
ATGGCATCATTGCCGGCGGACCAACCGAGCGAATCCACCGCCAGTGGTGCCGCTGACTCCCAACGATCTTTACCTACTCCGTTCCTTACCAAAACCTATCAACTCGTCGACGATCCCTCCGTTAATGACATGATTTCATGGAACGAAGATGGATCAACCTTCATTGTTTGGCGCCCCGCTGAATTCGCCCGTGATTTGCTCCCTAAATACTTCAAACATAACAACTTCTCTAGCTTCGTGCGCCAGCTCAACACATATGGATTCAGGAAGGTAGTGCCGGATCGATGGGAGTTCGCTAACGATTGTTTCCGAAGAGGTGAGAAAGGTCTTCTCCGAGACATACAACGTCGGAAAATGACTCCTACCACTACTGCTCCTGCCGCGACGGTGACCGTGGCGGCGATTCCTTGCAAGGTTTCCCCATCCAATTCAGGCGATGAGCAGGTCATTTCGTCCAACTCGCCACCTGTTGCCACCGTTTTGCACCGAACCACCAGCAGCACGACGCCAGAGCTTTTAGAGGAGAACGAGAGGCTCAGAAAAGAGAACATGCAGCTGAACCACGAGTTGACTCAGTTGAAGGGATTGTGCAACAATATACTAACTTTGATGACGAACTATGCTTCCGGTCAGTCGGAAAATAATTCAAATTCAGCCGAAGGTAAGGCGTTGGATCTTTTGCCGGGGAAGAATTCGGGTACGAAAGCGGGAGGCGTGGGTCCGAAGGAGGCGGTGGATATGGAGGAGGATGTGACGCCGAAATTGTTCGGAGTTTCGATTGGGATGAAGCGCGTGAGGAGAGAGGATTCGGTGGAGGAGCAGAATAATAATCAAGAACAACAGCAGGACATAGAGTGTGAGCCCGGGGTTAAAGCAGAGCCGTTGGATGGGAAGAGTGATGATCAGGATTCTTCGTGGCTGGAGCTCGGGAAATGA

>GrHSF10
ATGGATTCTCTTCATGATTCAATATCAGCGGCGAACGCGGCGGCCGCTGCCAACGGCAACACCGTGCCGCCGTTTCTCAGCAAAACCTACGATGTGGTGAATGACCCATCGACCGACTCCGTCGTGTCGTGGAGTAGCGGTAATAACAGTTTTGTTGTCTGGAAAGTGCCGGAGTTTGCAAGGGATCTTTTGCCCAAGTATTTTAAGCACAATAACTTCTCCAGCTTTGTCAGGCAGCTCAATACATATGGTTTTAGAAAAGTTGACCCTGACCGCTGGGAATTCGCTAATGAGGGGTTCCTACGAGGTCAGAAACATCTATTGAAAACTATCAGCAGGCGGAAACCTCCTAATGTCCAGAGTAATCAGCAACCTCAAGTTCAGAACTCATCTGTTGGAGCTTGCATTGAGGTCGGGAAGTTTGGTATTGAAGAGGAGGTTGAAAGACTTAAGAGGGACAAGAATGTTCTCATGCAGGAACTTGTTAGGTTGAGGCAGCAGCAGCAAACAACGGATAACCAGTTGCAAACTGTTGGCCAGCGTGTACAGGTGATGGAGCAGAGGCAGCAGCAAATGATGTCTTTTCTTGCCAAGGCTATGCAAAGTCCGAGTTTCTTAGGCCAGCTTGTACAGCAGCAAAATGAAAGCAACAGGCGCATTACTGGAGCAAACAAGAAGAGGAGACTCCCCAGGCAGGATGAAGAAAATTTAGCTGGTGAAAATGGTGCCGTATCTGCTAAAGGGCAGATTGTAAAGTTCCAGCCTTCACTGAATGAGGCAGCGAAGGCGATGCTGCACCAGATAATGAAGATGAATACATCACCTAGTTTGGACCCTTCGATAAATAATTCGGGTTCATTCTTGATTGATGGTGTTCCTCCTTCCAATGCACCGGACAGCAGGAGCTCGTCCAGTCGGATTTCAGGTGTGACACTTTCAGAAGTCCAACCAGCTTCTGCGCAATCTTATCTGCAAGCGGAATCAGGTTTTCCTGACACTTGTCTGTCAGCTGCCGCTCATTTAACATCCGAGCATACTAATGTGGATCAAATTTCTCGGATAAATGAGCATAAGTCTCAGAAACATGGAGTTATTCCAAATGTTTCTCAAATGCAAGGAACTATGCCTGATAGCACAGTTGGACTTACTGACAGAAGTTTGGCAGGATCTGAGAGAGGCAATGCGGAGTATCTTGATCCACTGTTAGACGTTTTGGATGGTACAATGCCCGTAGAAACTGATAATTTTTCTGCCGATCATGATATGGACATCTTACTCAATGGATCTCCTGAACTTCCAGCAATTAATGACGTTTTTTGGGAGAAGTTTCTTGCAACAAGCCCTCTAACCGGGGACACCGATGAAATTAGTTCAAGCTCACTTGAAAATGGTGCAAACCTGGAACAACAGCAAGCACCGGTGAGGCAAGAGAACGGATGGGATGGAATTCATCATATGAACCATCTTACCGAGCAAATGGGCCTTCTTTCATCAAATGGCCAGATCAGGTGA

>GrHSF11
ATGGAAGCTGCTAACTGTAACGACGTCGTTCCGCCCTTCGTCGCTAAAACTTACCAGATGGTCAACGATCCGGCGACCGACGATCTTATCACCTGGGGCAAAACTAACAACAGTTTCATAGTCATCGACCCTTTAGATTTCTCTCACAAGATTTTGCCTTTTTACTTCAAACATAGCAATTTTACTAGCTTCGTTCGCCAGCTTAATACTTATGGTTTTAGGAAGGTGGATTCAGATAAGTGGGAATTTGCGAATGAATGGTTTCTTCGAGGTCAAAAGCATTTGTTGAAGAACGTGGTGAGGAGAAAAACCGGGGGAAATCGATGCGTGCGGTTGAAGAAAGGTGAGGTTTTAGATGGCGGCAGTGACGGCGACGGTTACGACGACGGTGAAATTGTGATGGAGATAGCGAGGATGAAAGAGGAGCAGAAATGGTTGGAAGAAGAGTTGAAAGGGATGAACGAGCGATTGGAGACGACGGAGCGGCGGCCAAAGCAGATGGTGGCGTTTCTTCGCCAGGTCGTCGAGGATCCTGGTTTCGTTTTGTGTTTGGTGCTCGAAAAGCAGCGGAGTAGGCGAATTATGTTGGAGAAACGGCGGTTGAAGGTGGTGCCGCCACTGGCGGTTTCGAATAATTCGGTGAAATATGAAGGTGAAGGATGGCATGCTGAATTGATTTCGTCTTCGTCATCGCCATCGCCGTCTCCGGAAGACTCCATGGTGGTGTTGGAGCGTAGAGATATTGTAGGACAAGTAATGAACAACGGTTGCGGTACGATAACAAGCCAGTCGCCGGTGGTGGTGCCGCCGGTGAATGGAAACAGCACGGCGGTGTTTTCATCGGGGATGAGTAGTTTATTAGGGTATGGTGATGGGAATGGGCAATTGCGTTATTTAGGAGATATGGCGGAGGTGGCGGGAGGGACGATGGAGGCGCGTGTTTCACTGCCTTATCCATTTTCACTATTTGGCGGTGGCTTTTAG

>GrHSF12
ATGAGTGTCGTCGATGATATGATCAATGGTGGAGATTTATCGTCGTCTTCAACGGATATTTTGGTGGAGCCAATGGCAGGGATAAACGGGTCGGGTCCACCGCCATTTTTGACGAAAACGTTTGAGATAGTTGAAGATCCGGAAACCGACCCGATTGTTTCGTGGAGTATCCATCGCAATAGCTTCATTGTTTGGGATTCTCATAAATTCTCTGAAAATCTCCTTCCCAAATATTTTAAGCACAAGAATTTGTCAAGCTTTATTCGCCAACTCAACACTTATGGGTTTAAGAAGATCGATTCTGATAGATGGGAATTTGCAAATGAAGGGTTTCAAGGAGGAAAGAAGCATTTGTTGAAGAATATTAAGAGGAAAAATAGATATAATTCAAGTAATATTAATACTGAATTGGAAGCTGAGATTGGGATTTTGAAGAAAAATCAGAGTGAATTGAAGATGGAAATTGTGAAATTGAAGCAAAAAAATGATGAATCTAATGATAAACTGGAAGCTGAGATTGGGATTTTGAAGAAAAATCAAAGTGAATTGAAGATGGAAATTGTGAAATTGAAGCAAAAAAATGATGAATCTAATGATAAACTGACTGTATTCGACGATAGGATTCGATTTGTTGAGCGTAGGCAGCAACAAATGTTGAATTTCTTAGTTAAATTAGTGAAATTCCCCATTTTGTTTCAGCAATTGATGAAGAAGAAACAGGTGGAAAAGAAAGAGCTTGATGAAGGGGAATTTAGTAGGAAGAAAAGGAGATTGCTTGAGACACAAGTCACTAAGAGTTTGCTTGAGCTTATGGGAACTGATCAAACGGTCACAAAGAGCTTGAATGAGCCTATGGAGACTGACCGGAGGGGCACCAAGAACTTGCCTGAGCCTATAGGGACTGACCAGAGGGTCACCAAGAACTTGCCTGGGCCTATGGGGAATGACCAAAGTGTCACAAAGAGCTTGCCTGAGCCTATGGGGACTGACCGAAGTGTAGCAAAGAGCTTGCCTGAGCCTATAGGGACTGACCAGAGGGTCACCAAAGAGTTGGCTGAGCCTACGGGGACTGACCAATGTGTCCCAAAGACCTTGCCTAAGCCAATGGAGACCAACCAACGTATCACAAAGACCTTGCCTAAGCCTATGGAGATTGGCCAAAGTGTCATCAACTCTAAAAACCAAGTTGATCAAGTGCTGGAACCAATGCAATCTGATCACTTCTCAAAGTTTTTGCTTGATTGTATGGAGAAAGACTATTGGGTTTCCATGGAAGATCAAGAGAACATCGATGCACAAGAAATGTCATCTGTTTATCATGTTATGGCTGAAAACCTACTAGGCGAAAGCTCATGTGTTGAAAATGCAACAAATGAAGAGTTGTCAGTGAAGGATTCCAAGGTTTATCTTGAATTGGAGGATTTGATCAACTGGAAACCCTCTAACTTGACTGGATTTGTCAATGATCTGCTAGTGGAACAAACTGGCTGA

>GrHSF13
ATGGACCCAACTGCACCCTCCGCGTCGGTCGTCGGCGGCGGCTGTGGTGGTGGCGGAGGAGGGCCGGCACCTTTCCTTATAAAAACATACGACATGGTAGACGACTCATCGACCGACGACATCGTTTCATGGAGTTCTAACAAAAAGAGCTTTGTGGTTTGGAACCCTCCTGATTTTGCTCGCCTTTTGCTTCCCACTTATTTCAAGCACAATAATTTCTCCAGCTTTATCAGGCAGCTTAATACCTATGGGTTCCGGAAAATTGATCCCGAACGATGGGAATTTGCCAATGAAGATTTTGTGAAAGATCAAAGGCATCTTCTTAAGAATATTCATCGAAGAAAACCTATTCACAGCCATAGTAATCCACAGGGTTCTTTGATAGATCATGAAAGAGCTGGATACGAAGAAGAAATTGAAAAGCTTTCACGTGAGAAAGCTGCACTTGAGGCTGATGTTTTGAGGTCTGAACAAGAGCGGTCATCTTTGAAGCATCAGGTGGAAGAGCTGACACAACAAGCTGATCAAATGGAGCGTAGGCAAGAGACTTTGTTTAACTTCTTAGAAAAGGCTTTACAAGACCCTGCTTTCGCCGAACATCTTTTTCGTAGAATTGAATCTATGGATGATGTTGCTGCATATAATAAGAAAAGGAGACTGCCTCAAATTGATCAAACCAAGCCAGTTGGTGACCATAGTATTTTGGACAACAAAAGTTGTTCTACACCCGAGTTTGGAAATGTTGTCCACCTCGATTTCTCGAACAAGCTTAGACTAGAATTGTCATCAGCTGTTTCGGAGATTAACTTGGTTTCTCAAAGCACGCAAAGTTCTAACGAAGATGAAGGAAGTCCACAGAGAAGGGTTTCTCAAGGAGAACCAAAAGATGATAATATCAGACCGCAGGGGCTTTTATTCACACCCAAAACATTAGACATTTCAGATACAGGCACATCTTTTACATTCAACATGGATTCATCTTTCTCTCAAAGAGTATCAATGAACGAAAGCCCGGCACTGCATTCACTGCAACAGAGATTAAGTTCCAGTGAAGAACCTGATAGTCATATTTCCTGTCAATTAAATCTAACTCTGGCATCTTCTTCATTGCAAGTCAATAAAAGTCCGATCTTAACTAGGATGTCCCAACCAAGTTGGGAAATCGGAAAAGTCTCCGAGTCAAGGTCTAATGCCAACAGTAAAGACTCTGATTCTAGACCTTTCCATAGCAGAAGAAACATGATTGATGGGGAAACAACATTATCGTCATCGAAAGATGGCCCTAACACAAATCAAGAGCCTACCGCTGCTCCGGTTAGAGTAAACGATGTATTCTGGGAACAGTTCCTCACTGAGAGACCAGGTTCCTCTGACAATGAAGAGGCCAGTTCCAATTATCGAGCAAATCCATACGAAGATCAAGATGACAAAAGGTCAGGCCATGGACTAGCAAGGAATACCAAGAACATCGAGCAGCTTAGTCTTTAG

>GrHSF14
ATGGCTCTGGTGCTTGACAACTGTGAAGATATATTACTCTCCCTAGACTCCCACAAGTCAGTTCCGGCACCATTCCTCACTAAAACCTACCAACTAGTAGATGATCCCACCACCGATAAAATAGTTTCATGGGGTGAATATGATACTACTTTCGTAGTATGGAGACCTCCTGAGTTTGCTCGTGATCTCCTTCCAAATTACTTCAAGCACAATAATTTCTCTAGCTTTGTCAGACAACTTAACACTTACGGTTTTAGGAAGATTGTACCAGACAGATGGGAGTTTGGCAATGAGTTCTTCAAGAAAGGAGAAAAACAGTTGCTTTGTGAGATCCATAGAGGAAAAACTTCTCAGCCACAAGTGGCTATAAATCATCATTACCACTCGCATTCTCCTTTTGTTAATGCCCCGAGTTTCTTCCCATTTCCAAGCCGAGTCAGCATCTCTCCAGCTGCCTCAGATGAACAAGCCAACTGGTGTGACTCACCAATACTTTCTTCAGCAAGAGTAGGTACTGGAGTCTCAGTTTTTGGAGGCTACAACAGCTCAGTCACTGCTTTATCAGAGGACAATGAGAAGCTAAGAAGAAGAAACAATTTGCTCACTTCTGAGCTTGCCCATATGACAAAGATTTACAACGATATTATCTATTTTGTTCAAAACCATGTTAAACATGTCACTCCGAGCAATCCATACCCTCCTAATATGCTTCTGTGTGGATCTCAATCTGCTGCTAATAGCTCATTGTTGCAAAAGCCTTTGAACCAGTTTCTTGGGTATTATCCAAATAGCACAAAGCCAGCCCAAGTTCAGTTCTTGAACACTCCAACTGCTGCATCAAAGAGCTCCTTGACGATTTTGGAAGAAACAAGCAGTAATAGTTGCAAAACAAAGCTATTTGGTGTGCCTTTACATTCAAAGAAGAGATTGCACCCGGAGTATGGTGCAACCAACAGTGAGACTAACAAGGTACGTTTGGTCTTGGAAAATGAAGATTTAGGGTTGAATCTCATGCCTCCTTCTACATGTTAG

>GrHSF15
ATGGAATTGGAATTGGAAGATCCTACTTATCAAAATAACAAGAGCAAGAGTCTTGTTACAAAAGGCACAGCTCCATTTTTGTTGAAGACTTATGCTTTATTAGAAGAAGCTGAAGAAGGAGGAGGAGGAGAAAAAGAATACAAGAAAATAGTTTCATGGAATGATGAAGGAAACGGATTCATAGTTTGGTCGCCTACGGATTTCTCGGATTTAACTTTGCCCAGATATTTCAAGCACAACAACTTTTCTAGCTTCATTCGCCAACTTAATACATATGGTTTTAAGAAAACATCATCAAAAAGATGGGAATTCAAGCATGAGAAATTCAAGAGAGGATATAAGCATATGTTAGTGGAGATAACAAGGAAGAAAAGTGAGGCAACCACTGCATTTTTGAAGTCTAATTGTGGTGATGAAGATAATATGATGATGAAGAATGGGAATCAACAAACATTGATGGAAGAAAACGAGAATTTAAGGAAAGAAAAAATGGAATTGGAGACCCAAATTGCTCAATTCAAAGCCCTAGAAATCAAGTTGTTGGATTGCATTGCTCAACATATGGGACCAAAATGA

>GrHSF16
ATGGAAAGGAGTGAAGAGTTGGTGTTGAGTGTGGAACCCCAAAACCCAGTTCCGGCACCATTTCTAACAAAGACATACCAGCTTGTTGATGACCCTCTCACTGACCACATTGTGTCTTGGGGTGAAAATGAAACCTCCTTCGTGGTGTGGAGAATCACTGAGTTCGCCAAGAATCCTCTCCCTAACTATTTCAAGCACAACAATTTCTCCAGCTTTGTCAGGCAGCTTAATACCTATGGATTTAAGAAAGTAGTGGCAGACAGATGGGAGTTTGCAAATGAGAATTTCAGGAAAGGAGCAAAGCACTTGCTGTCAGAGATCCATAGAAGAAAAACCCATCGAAACCACCACGACCAACAACATCCTCAACAGTTGTTTCTGAAACCAGAAGACAGCTATGGTTGGATGGAGTCTCCATCGCCATCTCCGAGAGGCAGCAGTACCCACATTCTAACAGCACTTACCCAAGATAATCAGAGACTACGAAGAAAGAACTACATGCTAGTATCTGAACTCACTCACATGAAGACCCTTTACAATGACATTATTTATTTCATCCAAAATCGTGTGAAACCAGTGCCTTATCAACAAAAGGCCAATACAGTAGGATCCAACATCATACAATTGGGTCCTTCAAGCCATGTTTCTGGCACTGAAACTGCTGAAACCAGCGTTTTGGGCAACTCATCATCACTGACTGTGCCAAATAACAGTAATGTGAAGCTTTTCGGAGTCCCTCTCATTGACAACGAACGGTTTGCGCCCCGAAAACATTAA

>GrHSF17
ATGAATCCAGACGAAGAAAAACGCTCTCAGAATGCCCTTCCAAACCCACCCCAAACGTCGCCCTTCTCTTCCTCATTAATGGAACTGGAAACGTTTTCATGTGGCGTGCCTCAGCCTTTGGAAATTCTTCAGGGGAACCCAGTGCCGCCATTTTTGTCGAAAACGTTCGATTTGGTGGAGGACACGTCGTTGGATCCGATCATCTCTTGGGGTCCGACGGGAGAGAGCTTCGTGGTTTGGGACCCGGTCGAATTCTCTAAGTTCATACTTCCTCGGAATTTCAAGCACAACAATTTCTCCAGCTTTGTTCGTCAGCTCAATACTTATGGATTTCGCAAAATCGATACTGATAAGTGGGAATTTGCAAACGAGGCTTTTCAGCGAGGGAAGAGGTATCTTTTGAAGAATATTCAGAGGCGTAAGTCGCCTCAATCGCAACAGGTTGGTAACTATTTTGGATCTTCTACTGAAGCAGGGAGGTCTGGAGTGGAAGGTGAAATAGAAAGGTTGAGGAAGGAGAAGAGCATGTTAATGCAGGAAGTAGTGGAACTGCAGCAGGAGCAGCAGGGTACGGCTCTGCATGTCGAAGTAGTGAATCAGAGGCTTCAATCAGCTGAACAAAGGCAGAAGCAAATGGTTTCTTTCTTAGCCAAGTTATTCCAGAATCCGGCTTTCTTGGCACGCCTTAGACAAAAAAAGGAACAGGGAGAAATCAGTTCTTCGAGGATGCGGAGGAAGTTTGTCAAGCACCAGCTGGTTGAATTGATCGATTCAGAAACACCTGCTGAAGGCCAGATTGTGAAGTACTCCAAACTTGATTGGAGAGACATTGCTATATCCCCTTCAGCCCCAGATATAATTCCAACTTCTGTTGAACAATCTCCAGATTATCTACCCAAGGGAGTAGCAGAAACCGATTTAGGTTCTGAAGGCTTTCCATTTCCAGTTGATGATGAAGTAGTTGTATCTGATGAGTTGGCAACTGCACATGGATTTCTTGGAACCCCAGAGCTGGTAGGAGAAGGTTCATCAGGCACGGGAATCCAAGATCCGAAAGGGAAGAATGTAATCGGTTCGGAACAAGTGGTTAATCCAGGGTATTTTATATCTTCCCCAGAGGATTTAGTGAAGCAGAAAAGCACCCCATATTTCTCATCTCCTATCAGTGAGAGCGTTTCTAAACAAGATGTATGGAGCATGGATTTTGATGCTACTGTTGGTATGCCTAGTTCTAGGAACGAGTTATGGGGTAATCTTGAAACCTATGACATTCCCGAGTTGGGGGTAACTGGTGAGTTATCTGATGTCTGGGATCTGGGGTTTTTGCAAGCAGCAGAAGATTCAGGTGCTGATAAATGGCCGACTGAGGGATATCCTTTCGACAATCCCCATACTGAGAATCAAGGTGGCCAGTCAGAAGCTAATAGGTCTAAGAAAATGGATCCATAA

>GrHSF18
ATGGCCTCAACAGTACCCTTGACATCGGCCGCCGGAAGCGGAGGAGGGGGCGGCTGTGGTGTTGCACCTTTTCTTTTGAAGACATACGACATGGTGGACGACTCTGCGACCGACGATATAGTGTCATGGAGCTCCCACAATAAGAGCTTTGTTGTTTGGAACCCTCCTGAATTCGCTCGTCTTTTGCTTCCCACTTATTTCAAGCACAATAACTTCTCCAGTTTCATCAGGCAGCTTAATACTTATGGATTCCGTAAGATTGATCCTGAACGATGGGAATTTGCTAATGAAGATTTTGTGAAAGGTCAAAAGCATCTCCTTAAGAACATCCACCGGAAAAAGCCGATTCACAGCCACAGTAATCCTCAGGGTTCTTTCGTAGATCCCGAAAGGGCTGGATTCGAAGAAGAAATCGAGAGGCTTTCACGTGAGAAAACTGCACTTGAGGCTAATGTTTTGAGGTTTAGAGAAGAACGATTGACTGCTAAGCATCAGATCGAAGAGCTGACACTGCGAGCCGATCAAATGGAGCAGAGGCAGGAAACTTTGTTTAACTTCTTAGAGAAGGCTGTTCAAGACTCTGCTTTCGTTGAGCATCTCGTTCGTAAGATTGAATCAATGGAATCAATGGATGTCACAGCGTATAATAAGAAAAGAAGACTGCCTCAAATTGATCGAATCGAGCCAGTCGGAGAAATTTGTCTTTTGGACAACAACAACAACAGCAGTAGCTCTAGAGCCGAGTTTGGAAACATTTTCCACCAAGATTTCGCAGACAAGCTAAGACTGGAATTATCACCAGCTGTTTCAGATATTCACGTGGTTTCTCAAAGCACACAAAGTTCCGATGAAGATGGAGTGAGTCCACGGATAAGGATATCTGAAGGAGAACCAAAGGATGCTTATATGAGATCCGAGGGCCTCTTATTTGCACCTGAAAGATTAGACCTTTCGGAATCAAGCAGATCTTTTACTCTGCAACAGAGATTAAACTCCAATGACGAACCCGATAATCATATCTCCTGTCTGTTGAATCTAACTCTGGCATCTTCTTCATCACAAGTCAATAGAAGTCCRAGCTTAACTATGATGTCCCAACTCGGTCAAGAAATCGGAAAAGACCCTAAGTCAAGGTCTAATGCCAACTCTAAAGACTCTGATGCCAGAGCTTACGGAAACAGCAGAAACATGATCAATGGGRAAGCAACATTATCTTCGCCAAAAGAAGACCTTAACTCAAATCAAAAGCCTGCAACTCCACCAGTTAGAGTGAATGATGTATTTTGGGAACGGTTCCTAACAGAAAGACCCGATTCCTCCGACGATGAAGAGTCCAATTCTGACCATCAAGCAAACCCGTACAAAGAAGAAGACAAAAGCTCGACCTACGGACTAGCAAGGAATGCCAAGAACATGGAGCAGCTTAGTCTTTGA

>GrHSF19
ATGAATCCATATGAAAGAATTAAACAAGAGTTTCAAGGAACAAGCTCATCATCCTATCATGGTGATATACCGTCCATGGCTACCCCTCAACCAATAGAAGGACTCCATGAAGGAGGTCCTCCTCCATTTCTCACAAAAACATATGATATCATTGATGATTCAGGCACCAATCACATCATTTCATGGAGTGGAGGTAACAATAGCTTCATTGTATGGGATCCCCAAGCATTTTCAATGATCCTTTTACCTAGGTACTTCAAGCACAACAATTTCTCAAGCTTTGTAAGGCAACTCAATACCTATGGGTTTAGAAAAGTAGATCCAGATAGATGGGAGTTTGCAAATGAAAAATTCCTTAGAGGACAAAGGCATTTACTTAAAACCATTAGAAGAAGAAAAACACAACAAATTCAAGCTTCATATGGTGGTTTAGATCCTTGCGTTGAAGTTGGGAGGTTTGGGGTTGATGTAGATATCGATAGGTTAAAGCGTGATAAACAGGTTTTAATGGCGGAACTGGTGAAACTAAGGCAACAACAACATAATACCAAGACATATTTACAAGTAATGGAAGAAAGGCTGAAGAAGACTGAGATGAAACAACAACAAATGATGAGTTTCTTAGCTAAAGCAATGAAGAATCCCAACTTTGTTCAACAATTAATACAGCAAAAAGATAAAAGGAAAGAACTTGAAGAAGCTATAACTAATAAAAGAAGGAGACGAATAGATAACCATAATCAAACGTTTGTTAAAGCTGAACCAGTTGAGCGCTTTGGTGGTGCATTTGAAGTTGTAGAGTTGGATGGAATGGTAATGGACTTGCAGGAAAAGCATGATGAAGAACATGGAAGCTGCTATGATAAAGGTAAAAGAATTGATGATGAAGGGTTTTGGAATGATTTATTGAATGATGATATGGAGGAAGAGATATCAGCTTTGCAAGTTAATGGGGTTGAAGATGAAGAAGGAATAGATGTTTTGGTTGAACAGCTTGGGTTCTTGGGCTCTAGTCCAAAGTAG

>GrHSF20
ATGGCTCCGCCGCCGGTGGAGCAAAACGGAGATGCAACGACGGGAACGGCGGAATCACAAAGGTCTATTCCGACACCGTTCTTGACTAAAACGTATCAATTGGTTGATGATCACACGATTGACGACGTGATTTCGTGGAACGACGACGGATCTACTTTTATCGTTTGGAATCCCACGGTGTTCGCTCGTGATTTGCTTCCTAAATATTTCAAGCATAACAATTTCTCTAGTTTTGTTCGTCAACTCAATACTTATGGATTTAGAAAAGTGGTGCCCGATCGATGGGAATTCTCTAACGATTATTTTCGACGAGGTGAAAAGCGACTTTTGTGCGAAATCCAGCGACGGAAGATCTCGTCGCCAACAGCAGCAGCTGTTACGGTGGCTCCGGTGACGGTTGCGGCTATTCCAATGGCGAAGCCTATTATATCACCGTCGAATTCTGGAGACGAGCAATCTCCAGTCATTTCATCGGCCTCATCGCCTTCAAGGCTGAACCAAGCAGGAACCGTTATGGCCGAGCTCATGAAAGAAAACGAAAAATTGAGGAAAGAGAACGTGCAGCTTAACAAACAATTATCAGAGATGAAGAGYTTGTGCAATAATATATTCAGTTTGATGTCGAATTACGCAAGTTCTCAGTCGGAGAACATTTCTCCCGTGCACAAACCGCTAGATTTCTTGCCGGCGAAGCGGTTATCATGGGGAGAATCAGTCGAAGAAGAAACGAGTCCGAGGTTATTCGGCGTTCCAATAGGAGGAGCGGCAAAGCGGGCCAGGGAAGAAGGAGAAGGCGTAGGGACGGAAGCGGCGACGGCAGCAGACGAAACGCAATTACAACTGCAACAGCCCGGTGGAAGTGAGATTATTAAATTAGAGCCGTTGGATTGCCAGAACCGAGGGCGCGATGATGATCGTGGGATCCAAGACGCGCCGTGGCTTCGGCAGGTGCACCGAGCGAATCAAAGGGTTTGTAATTGA

>GrHSF21
ATGGATGGAGTGAATAGCAGTAGTAATATCCAAAAAGATGATGCATCGACTAGCACCGGAGGAGCTCAAACGGCTGCACAACCTCAACCAAAGCCGAAGCCAGTCGTGGTGCAGAGTGCGAACGCGCCACCGCCTTTCTTGAGCAAGACTTACGATATGGTGGATGATCCCGCCACCGATGCCGTCGTTTCTTGGAGCTCAGCCAATAACAGTTTCATTGTTTGGAACCCGCCGGAGTTCGCACGGGATGTTTTGCCCAAGTATTTCAAGCACAACAACTTCTCCAGCTTCGTCAGGCAACTGAATACCTATGGTTTCCGGAAGGTTGATTCAGACCGATGGGAATTCGCAAATGAGGGATTTTTAAGAGGCCAGAAAGACCTGCTTCTAAACATTAGCCGCCGAAAGTCTGCCCAGGGCCATGGTCATCAGCAGACACAGCAAGCACATGGACAGAGTTCATCTGGGGGTGCTTGTGTTGAGGTTGGGGAATTTGGGCTTGAGGAAGAGGTTGAGGCGCTTAAGCGGGACAAGAATGTGCTTATGCAGGAACTTGTTAGGTTGAGGCAGCAGCAACAGTCTACAGATAACCAAATGCAAACCATGGCACGACAACTTCATGGGATGGAGCAGTGGCAGCTGCAGATGATGTCATTCTTGGCAAAGGCTGTCCAGAGCCCTGGAGTTTTGGCTCAATTTATGCAGCAGAAAAATGAGAGCAATAGGCACATAACCGAAGCCAACAAGAAAAGGAGACTAAAACAGGATGGTATTGTTGATAATGAGCATTCTGCTGCCTCTGATGGACAGATTGTTAAATATCAGCCTTTGACGAATGATGCTAAAGCAATGCTCAGGCAGATTGTAAAAGGGGATACTTCTACCAGGCTTGACTCCATTAACAACTATCATGATAATTTCCTGGTTGGTGATGGTTTGTCATCATCTAGTGGATTGGATGGTGGGAAATCTTCAAGCCATGCATCAGGAATGACTCTTCAAGAGGTCCCACCAACTTCAGGGATCTCGGTGGGTCGCCTCTCAAGTGCCATATCTGAGATTCAATCTTCCCCATGTACAACATCTTCTGAAAAGATTACAACAACACAATCTACCGATTCGAGTGCACTGGTTGGAGGAGAAAAGGTCCCATCCATTTCCATTCCTCAAACAAATACAATTATGCCTGAACTTTCTCAAATACCAGAAATTGTCCCGGAAAGTGTTGTTGATATCCCCACCGAAGACTGCGTGGAGTCTGAAACTGGGAATGGGGGATTTATTGATCCCATTTGTTTGGTTCCCTTAGAACTTGATGACATTGCTCCTGATCCCGACATAGATGCCTTACTGGATAGTTCTAGTTTCTGGGATGACCTTATTGTGCAAGGTCCAGTGCCAGAGGATATTGAAACAATCTCAATGGATGATAAAAGCTAG

>GrHSF22
ATGGCTCAAAGGTGTGTTCCGGCGCCTTTCTTGACGAAAACATACAAGCTGGTGGACGATCCCATCACCGACGATGTGATTTCCTGGAATGAAAACGGCACATCGTTTGTCGTCTGGAATATTGCTGATTTTGCTAAGGATTTGCTTCCCAATTATTTCAAACACGACAACTTTTCTAGCTTCGTGCGTCAGCTCAACACTTACGGATTTCGAAAGGTTGTCCAAGACAAATGGGAATTCGCAAACGAGAACTTCAAGCGAGGGCAAAAAGAGCTATTGTCCGAAATGCGCCGTCGGAAGGCAGTGACACCATCTCCGGCGAACGGTAAAACACCTGCTGCTGGTCCGTCCTCCCCGACTAAGTCCGGAGAGGACCTAGGGTCCACTTCCACGTCATCACTGAACTCGAAGAATCCAGGATCAGTTGAAACGAAGCAGGAGACAATGAATGTATTCTCTAATTTATCAAACGAGAACGAAAAACTGAAAAAACATAACGAGTTGTTGAGCTCGGAGCTGGCGCAAGCGAAGAAGCAATGCGACGAGCTGGTAGCCTTCTTAACCGAACGTGTGAAGGTGAGTCCCGACCAAGTCAATCGCATCATGCGGCAAGGAAGCTATGATTCCACCCGTGATGACGATGATCATGACCGTAGGTACGGTGCTGGTGATCCTGATGATCACGATCACGATGATGACGACGAAAATGGTAGCCAAGATTGGAACGGAAGTTTGAAACTGTTTGGGGTTTGGTTGAAAGGCGCGGGAAAAAAGAGGTTCCCGAAGGAGAAGAAAATTGTGTACGGTGAGCCATATGCTAAGCAGATGAAGACCGTAGATTTTAACCACGCGGGAATGAGAATGAAAAGCGGCAAAGTTTGCAACTGA

>GrHSF23
ATGAATCCATATTTTCCGGTAAAGGAAGAGTATCCGAGTTCAAGTTATTCACAGTCCGACGATGATGCGCCACGGATGATGGAGCCGCCGCAACCGGTAGAGGGTCTCCACGATTCAGGGCCGCCGCCATTCCTTACCAAGACCTTCGACATGGTGGATGATCCTAGTACTAACTACATAGTTTCTTGGAGCAGCGGAGGCAGCAGCTTTATTGTATGGGATCCTCACTCTTTCTCCACTAATCTCCTCCCTAGATATTTCAAGCACAATAATTTCTCTAGTTTTGTTAGGCAGCTCAATACTTATGGTTTTAGAAAGATTGATTCAGACAGATGGGAGTTTGCCAATGAAGGTTTTGTCAGAGGCCAAAGGGATCTTCTAAAGAGTATTAGGAGAAGGAAGACCACAACATCTCAGCTCCCAACATCTCAACAAGCTCTTGGTCCTTGTGTTGAAGTTGGCAGGTTTGGACTAGATGGAGAAGTTGATTGTTTGAGGCGTGACAATCAGGTCTTAATGATGGAATTAGTGACGCTAAGACAGCAGCAACTGAGCACTCGAGCTCATATTCAGGCCATCGAAGAAAGGCTGCAATGCACAGAAAAGAAGCAGCAGCAAATGATGTCTTTCTTGGCAAGAGCAATGCAGAATCCGTCATTTCTGCAGCAGTTAATGCAACAAAAGGAGAGAACAAAGGACCTTGAAGAAGCCATGTCTAGGAAAAGGATGCGGCCAATCGATCAACGACCTCTTGCTGTAGACGTAGGTGAATCAAGCCGAGGTAGCGATGGGACGAATCCTGTTAAAACTAAAACTTTAGAATTTGGTGATTATGGATACCAAGTAACAGAATTGGAAGCACTTGCACTGGAAATGCAAGGGTATGGTAGGACAAGAAGGGGGCAAGAGGAATCCCAAAATGGGCTTGACCATCGAGAGAGCCATGACAAAGAACTTGATGAAGGATTTTGGGAAGAATTATTGAATGAGAAATTTTTAGAGTTAGATATACCAGGAACTGAACTTGCTAGAGATTAA

>GrHSF24
ATGGTGAAACCCAATGAAACTGGGTGTCAGTCAATAGCACCGTTTCTAAGAAAATGTTATGAAATGGTAGATGATGAGGCTACCAATTCAATAATTTCATGGACCCAAAATAATGATAGCTTTGTAATCTGGGATATGACTGAATTTTCAGTTCGTTTGCTTCCTCAGTACTTCAAGCACAGCAATTTCTCTTCTTTCATCAGGCAACTCAATATTTATGGTTTTAGAAAAATTGATACCGATCGTTGGGAATTTGCAAATGATGGATTTGTCAGAGGTCAAAAAGACTTGCTGAAGAATATTGCTAGGCGGAAATACTCTCAGGGACCTGAGCAGCGTAAGTCTCTGCAGCAGCAACAGCAGCCGGAGAACTCTGTTGGATCATTCGAAAACAATGAAAATAATAGGCTGTGGAATGAGGTTGAAAATTTGAAGACCGATAAGAATGCTCTTACGCAGGAATTAGTTAAACTTGGGCAGTACCAGCAGATTGCGGACAATAAGTTGCTTCTCTTGAAGGATCGTCTTCAAGGAATGGAGAAAAGTCAGCAACAGTTGTTGTCATTCTTAATAATGGCGATGCAAAGCCCGGGATTTTTGGTCCAACTGATTCAACCGAAAGAAAATAATTGGCGCATGACTGAAGCAAACAATATGCTAGAACAAGTTTCAGAGGACACTGAACCAGTGGCTTCTGAGCATATGATAGTCCGGTATCAGCCACCAACGATCGAAACTTCAAAGCCTGTATTGACACCAATAATAGATTCTGAAAATCCTCATGAATCTGAAACCAAAGATTTTTGGATGGATATTGATTTTGTTAARGCRCTTATGGATGAAAGTCAYACACCATTCCTTCCTCCGGATTTGCACGATGATGGTGCATGGGAAAAGCTTCTTGCAAACGATTTTCGGGGGAATAATGATGATGATGGAAATCGAGATGAAGACGGATCCCTTTACTCTGGTATGGGAATGGAGATAACAGGTTCTGGAGCTCTTTTGGAAAAAACTTGTAGTTTCGAGCTTTTACTACAAAATTATGAGGAAATCACAAAAAGTGGAGATTGA

>GrHSF25
ATGGATGGAGTGAGTAGCAGTAGCAACAACCAAACCGATGCATCGACGAGCGGCGGAGGAACCCAAACAGCAACACAACCTCTGCCAATGCCCCAGCCAGTGGCGGGGCATAGTGCAAACGGGCCACCGCCTTTCCTTAGCAAGACTTACGATATGGTAGATGATCCTGCCACCGATGCCATCGTTTCTTGGAGCCCAACCAACAATAGCTTTGTTGTTTGGAACCCGCCGGAGTTCGCTCGGGATCTTTTGCCCAAGTATTTTAAGCACAACAACTTCTCGAGCTTTGTCAGGCAACTAAACACCTATGGTTTCCGAAAGGTTGATCCAGACCGCTGGGAATTTGCAAATGAGGGGTTTTTAAGAGGTCAGAAACACCTTCTTCGGAACATTAGCCGTCGAAAGCCTGCCCATGGCCATGGACATCAACAGACACAACAACCACATGGACAGAGTTCATCTATGGGTGCCTGTGTTGAGGTTGGGAAATTTGGGCTTGAGGAAGAGGTTGAGAGGCTCAAGAGAGACAAAAATGTCCTTATGCAGGAACTTGTTAGGTTAAGGCAGCAGCAACAGACTACTGATAACCAGCTGCAGAACATGGTGCAACGTCTTCAGGGGATGGAGCAGCGGCAGCAGCAGATGATGTCATTCTTAGCCAAGGCTGTGCAGAGCCCCAGCTTTTTTGCTCAATTTGTGCATCAGCAAAATGAGAGCAATAGACGAATAAGTGAAACCAACAAGAAAAGGAGGCTAAAGCAGGATGGCATCATTGATAAAGACCATTCAACTGCCTCTGATGGGCAGATTGTTAAATATCAACCTTTGATGAATGACGCAAAAGCAATGCTCATGCAGATGATGAAAGGGGATGCTTCACCCAGACTAGACTCCTTTAACAACAGTAATGAACATACCCTGATAGGTGACGGTTCATCGTCATCTAGTGGATTGGATGGTGGGAACAGTTCAAGCCGTGTATCAGGGGTGACTCTTCAAGAGGTCTCACCAACTTCAGGTATCTCGGGGCATTGCCCCTCAGCTGCCATTTCTGAAATACAATCTTCCCCATGTACAACATCCTCTGAAAGGATTACAACAGCAGAGCTTCCAGATGTGAGTGCACTGATTGGAGCAGAAAAACCACCATCCGTGTCTGTTACACAGACAGATATAATTATGCCTGATCTTAGTCAAATATCGGAAATGGTCCCAGAAAGCATTGTTGATATTCCTACTGAAATGGGGAATGATGGATTGATTGATCCCGATACATTGGCTGTAAATGGTTTGTTATCCATAGAACTTGATGACATTGGTTCTGATCCTGACATAGATGCCTTACTGGTTAACTCTCCTTTTTTTCATGACCTTTTTCCAAGTCCAGTATGTGAGGAAATTGAGTCAACCTCAATGGAGGGTAAAAGCAAGGAAAATGAAGGGCAGGCGATGGACGATGGATGGGACAAATMTCAGCATATGGATAAGCTCACRGAACAGATGGGTCTTCTTAGATCAGAAAACAAGGGGATCTAA

>GrHSF26
ATGGCCTGCGGATCCACAGCCAGTGCCGCCGCTGACTCGCAACGATCTTTACCAACTCCGTTCCTTGCCAAAACCTATCAGCTCGTCGATGATCCCTCTGTCGATGACTTGATTTCGTGGAACGAAGACGGATCAGCTTTCATCGTTTGGCATCCCGCCGAATTCGCCCGCGATTTGCTCCCTAGATACTTCAAACATAACAACTTCTCTAGCTTCGGATTTAGAAAGATAGTGCCGGATCGGTGGGAGTTCGCTAACGCTTGTTTTCGAAGAGGCGAGAAGGAACTTCTCCGAGACATACATCGCCGTAAAATATCTCCTCCTGCAGCTACTCCGGCGACGGTGACCGTAGCAGTTGTTCCTTGTGAAGTATCCCCCACTAATTCGGGTGATGAGCAGGTGATTTCGTCACACTCGCCTCCTGTAGCCACCATTTTGCATCGGATGACGAGCTGCACTACAACGCCGGAGCTTTTAGAGGAGAACGAGAGGCTTAGAAGAGAAAACATGCAGCTGAGCCAAGAGTTGACTCAGTTGAAGGGATTGTGTAACAATATATTAACTTTGATGACGAACCATGCTTCCGGTCAGTTGGAGAGTCATTCAATTTTGGCCGAAGGGAAGGCGTTGGATCTTTTGTCAGCGAGGGATTCGGCGAGAAGTACGGAGGACAGTGGTTCGAAGGAGGTGGCTGAGGAGGAGGATGTGACACCTAAGTTGTTCGGAGTTTCCATTGGGGTGAAGCGCTTAAGGAAAGAAGGTGAGGACGAGATGCAGAATAGTTTTCAAGTACGGCAGCAGGATACTGAGCCTGCGTCTAAGATGAAAGAAGAGCCGTGGATGGGGAAAGTGATGATCAAGAATCGTGGTAGTTGGAGCTTGGTAAATGATCAAACGACACATAATGCTATTTAA

>GrHSF27
ATGGAGGGTAACAGTACCAATATTGTTGCCCCTTTCGTTGTGAAAACTTATCAGATGGTGAATGATCCGATGACTAACACTGTGATCACTTGGGGTAAAGCTAATAACAGTTTCATAGTGATAGACCATTTAGTTTTCACTCAGGGGATTTTGCCTGTTTACTTCAAGCATAGCAATTTCTCTAGCTTCGTTCGTCAGCTTAATACTTATGGTTTCAAAAAGGTGGATCCAGATAAGTGGGAGTTTGCAAATGAATGGTTTCTCAGAGGGAAAATGCATTTGTTGAAGAACATAGTGAGGAGAAAACATAATAAAAATCTAAACAGGCAAGTGAAAGCTGAGGGTTTAAACGAGGAGGAGGAGGAGGAGGAGGAAGAAGATATAGTGATGGAAATAGCGAAGCTAAAAGAGGAACAAAAGTCGTTGGAAGAAGAGATAAAAGGCATGAATAAGCGTTTAGAAGCCACCGAGAGACGGCCGCAACAAATGATGGCGTTTCTTTACAAAGTCGTCGAAGACCCTGATCTCCTTCCACGTATGCTGCTCGAAAAGGAACATAAAAAACAGCTTAACCCCAACAAGAAGCGACGGTTGATGACGGTGATGCCATCATCTGCACAGTCATCCTCTTCGAGCCTGGCGGTTTCAAGTAATTCAGTAAAATCTGAAGAGGAAGACGAATGTCATGCAGGAACAATTTCGTCACTAGAAACTGGATACGGTATAGGCAACAACAATTTTCGTTACTCGAGTTATCAATCGTCGCCATCGCCTGAGGATTCTAAAGAGTTATTGGGGCATAATAACAATCAGTTTGTGGGGCAATTCATGAATTACGGCTGCGCCACAGTAACAAGGCAATTACCTTCGGTTATTGTGGCTCCGTCTGTGATTGTAAATGGCTTGACGGTGTCGTCGTCAGTGACGAGTAGTAAAGCAGGGTATGGTGATAGGAACGAACAGGTGGGTTATTTTGGAGAATTAGTGGCGGAAGAGATGGAGGCGCGTCCACCACTGCCTTATCCATTTTCGCTATTAGAGGGTGGCTTTTAA

>GrHSF28
ATGGTGGTGCCTGACAATGGAGGCGGAGAAGGGTTATGTTTGAGTTACTCGACGGCGTTTTCGAAGAAAATGGGTGACGAGATTACTCAAATAGAGTCAAATAATATTCTAGTGAAGGAAGAGCCAATAGCTGAAACTAGCGGAGAAGAAGATAATCAAGAGGCTTTGTTGATCAAAGCAGTTAAAGAGGAAGAAGAGGATGATAATGATGATGAAACCGGTGTCGTTGATGATATGATGAACGGTGGGGATTGTAACAACGTCAGCAATAATGGGTCGTCTTCTTCCAGTTCATCTGTTGATTTGCCGAAACCTATGGAAGGATTGAACGAGTCGGGTCCTCCTCCGTTTTTGAAGAAAACATATGAGATGGTAGAGGATCCGGTAACCGACCCGATTGTTTCCTGGAGCATTAACCGCAATAGCTTCATCGTTTGGGATTCTTATAAGTTCTCAGAAGATCTCCTTCCTAAATATTTCAAGCACAAGAACTTCTCCAGTTTCATCCGCCAACTCAACACTTATGGGTTTAGAAAGATTGACTCAGATAGATGGGAATTTGCAAATGAGGAGTTTCAAAGAGGAAAGAAGCATTTGCTGAAAACCATTAAGAGAAGAAGTAGATATAATAGGCAACAACAAGGTGGAGTGAATTGTGCTAATAATTCAACTAGTAATATTGGTTTAGAAGCTGAAGTTGAGATATTGAAGAAAGATCGGAGTATACTGCAACTGGAAGTCTTGAAACTGAGACAACAACAAGAAGAATCAAATCATCAGCTGAGTGCTGTTCATGAGCGGATTCGTTTTGCTGAGTGTAGGCAACAACAAATGTGCAATTTCATTGCTAAAATAGCAAAGTATCCCAGTTTTATTCATCGATTGACTAAGAAAAGGAAGCAGCAAAATATAGAGATTGATGAAGGGGAGTTTAGCTTTAGCAAGAAAGGGAAGTTTCTTGAGACGCAAGTCACAAAGTGCTTGCCTGAGGCTATGGGGATGACTGACCTAAGTGTCAAGTGCAGGAACCAAGTTAATGAAGAGAGATTGAAATCAATACAAGCTGCTGAGATCTCAAAGCTTTTGTCTGATTATACGGAGAAGAACAACAACCAAACCCTTCACGATGAAAAGAGCAGTGAACCAGCGATGTCTTCTGTTTATGATGTTATGTCCGAAAATCTACTAGGGGAAAGCTCAGGTGTTGAGAATGCAAGAAATGAAGAGCTATCATCAGTGAATGATTCCAAGATCTATCTTGAGTTAGAGGATTTAATCAGCTGGAAGCAATGTAGCTGGGGTGGTTTTGCAAGTGAGTTGGTGGAGCAAACTGGCTGTGTCTAA

>GrHSF29
ATGCTTGATAACTGTGAAGGGATATTACTATCACTAGACTCCCACAAATCAGTGCCAGCTCCATTCCTTACTAAAACCTACCAACTAGTCGATGATCCCGCCACTGACCACATCGTTTCATGGGGTGAAGATGACACTACTTTCGTTGTTTGGAGACCTCCTGAGTTTGCTCGTGATCTCCTCCCTAATTACTTCAAGCACAACAACTTCTCCAGCTTTGTCAGACAGCTCAATACTTATGGTTTTAGGAAGATTGTGCCAGACAGATGGGAGTTTGCCAATGAGTTCTTCAAGAAAGGAGAAAAACACTTGCTTTGTGAGATCCACAGAAGAAAAACTGTGCAACCACAAGTGGGGATAAACCATCATCATCACCATCACCACCCACATTCTCCTTTGGTTAATGCCCCGAGTTTCTTTCCGTTTCCAAGCCGAGTCAGCATTTCTCCAGCAGACTCAGACGAACAAGCCAACTGGTGTGACTCACCGCCACTTTCTTCTCCAAGAGGAGGTACTGGAGTCTCAGTTGCTGGTGGCGGCGGGGGTGGAGGCTATAACAGCTCGGTCACAGCTTTATCAGAAGACAATGAGAGGCTGAGAAAAAGCAACAACTTGCTGATGTCTGAACTTGCCCATATGAAAAAGCTTTACAATGATATTATCTATTTTGTTCAAAACCATGTTAAGCCTGTCACTCCTAGCAATTCATACTCCCCTTCTTTGCTTCTTTATGGCCCTCCTTCATCCGTTGCTGCTGCTCCTGTTGTTAATACCACCACCACCAATAGTTCATTCTTGCAAAAGCCTTCCAACCAGCTTCTTGGGCACTATCCAAATAGTCAGAAGCCCCGAGTGCAAGTTTTGAACTCTCCAACGGCTACATCCCAAAGCTCCTTGACGATTCTTGAAGAACCATGCAGCAATAGTTGCAAAACAAAGCACTTTGGTGTACCCTTACAATCAAAGAAGAGGTTGCACCCCGAGTATGGTGCAACTAACATGGAGACTAACAAAGCACGTTTGGTCTTGGAAAAAGATGATTTACGGCTGAACCTTATGCCTCCCACATGTTAG

>GrHSF30
ATGCTTGATAATTGTGAAGGCATATTACTATCACTTGACTCACACAAACCAGTACCAGCTCCATTTTTAACCAAAACTTACCAACTTGTCGACGATCCAACCACCGATCACATTGTTTCATGGGGTGAAGATGATACTACTTTTGTTGTATGGCGGCCACCCGAGTTTGCTCGTGATCTTCTTCCTAATTACTTCAAGCACAATAATTTCTCTAGCTTTGGTTTTAGGAAGATTGTACCGGATAGATGGGAATTTGCCAATGAGTACTTCAAGAAAGGTGAAGAACACTTGCTTTGTGAGATCCATAGAAGGAAAACAGCTCAGTCACAAGTGACGGCGGCGTTAAACCACTACAACCACCACCACCGTCATTTACACCCACAGTCACCTATGGTTAATAATACTCATTATGGTTACCTTCCATTTCCAAGCCGAGTTAGCATTTCACCACCTGACTCAGATGAACAAACAACCAACTGGTGTGACTCACCACCACTTTCTTCAACCACCGGCGGTGGAGGAAGCTATAACAACAGCTCGGTTACAGCTTTATCAGAAGACAATGAAAGGTTAAGAAGAAGCAACAATTTACTCATCTCTGAATTAGCACATATGCAAAAGCTTTACAATGATATCATCTACTTTGTTCAAAACCATGTTAAACCAGTCACTCCAAGTAATTCATATTCTCCTTCTTTGCTCCTTTGTGCCCCAAACCAGCACCACTTTGGGTATTATCCAAATAGTCCAACACCCCAAGTTCAAGTCTTAAATGAAGAACCAAACAACAACAAGACAAAGCTCTTCGGTGTCCCTTTACAATCCAAGAAAAGGTTACACCCTGAATATGGTGGTTCAACAGCAGCTAACATGGAGACTCATAAGGCTCGTTTGGTCTTAGAAAAAGATGATATAGGGTTGAATCTTATGCCTTCTACATGA

>GrHSF31
ATGGAGGCTGACAGTAATCCTAAAATAGTTGCGCCATTCGTTGCGAAAACTTACCAGATGGTTAATGATCCCATGACTGACGGTTTGATCACWTGGGGTAAAGCTAATAACAGTTTCATAGTCATCGACCYTTTAGATTTCTCTCAAAGGATCTTGCCTGTTTACTTCAAGCATAGCAATTTTTCTAGCTTCGTTCGCCAGCTTAATACTTATGGTTTCAAGAAGGTGGATCCCGATAAGTGGGAATTTGCGAATGAGTGGTTCCTGCGAGGGCAAAAGCATTTGTTGAAGAACATAGCGAGAAGAAAGCATAATAAAAATCCATTCATGCAACTGAAAGCTGAGGAYTTAGAGGACGAAGAAATAGTGATGGAAATAGCGAGRCTAAAAGASGAGCAAAAGTCGTTGGAAGAAGAGCTGCAAGGGATGAACAAGCGTTTAGAAGCCACTGAGAGACGCCCGCAACAAATGATGGAGTTTCTTTACAAAGTCGTTGAAGACCCTGACCTCCTTCCTCGTATGATGCTCGAAAAGGAACGGACAAGACAACTTAACGCCGACAAGAAGCGACGGTTGACGATGATGCCCTCCAACTCATCATCTTCAAGCCTGGCCGTTTCTAATAATTCAGTCAAGTCCGAAGAGGAAGAAGATGGACATCCAGGAGTAATTTCGTCCCCAGAAACTGGATTCGATATGGAAAACAACTTTTATCGCTCAAGTTATCAATCATCGCCGTCGCCTGATCAGGACTCAAAAGAATTGTTGGGGCAAAATAGACTACATGAGGGGCAACTCATGAACTATGGTTGCGCCGCAGTAACAACTCAATTGCCGGCGGTGATGGTGGCTCCGACGGTGATTGGGAACGGCATGGCGGTGTCTTCGTCGGGGACGACTAGTGTAGCAGGGTATGGTGATAGGAGCGGGCAACTGGGTTATTTCGGAGAAATGGCGGCGCCTTGGATGGAGGCGCGTCCACGACCGCCTTATCCATTTTCGCTATTAGAGGGTGGCTTTTAG

>GrHSF32
ATGGATGATGCTCAGAGCAGTTCAAGTTCACTCCCTCCATTCCTTACAAAGACGTACGAGATGGTTGATGATCATTCTACAGATTCTATTGTTTCTTGGAGTGCAAGTAACAGAAGTTTCATTGTATGGAATCCGTTGGAATTCGCGAGGGATTTACTTCCAAGATTCTTCAAACACAACAACTTTTCTAGCTTTATAAGACAGCTTAATACATATGGTTTCCGGAAAAGTGATCCCGAACAATGGGAATTTGCGAACGATGATTTCATAAGAGGTCAACCTCATCTTTTGAAGAACATACATAGACGGAAACCGGTTCATAGTCATTCGATGCAGAATCTATTAGGTCAAGGAGCTTCTCCGTTAACGGAATCAGAGAGACAGAGTTTTCGGGATGAGATCGAGAGGCTTAAAAGCGAAAAAATGTCACTCGTTCTAGAGTTAAAGAGACACGAGGAGGAACGACAAGGATTCGAGATGCAAATGCAGATTTTGAGGGAGCGTTTACAAACTATGGAGCGGYGGCAACAAAGTATGGTGTCTAATGTAGCTCGAGCCTTGAAGAGACCGGGATTTCCTATAGATCCAACTCCACAATTCGAGGCTCATGTTAGAAAAAGAAGGTTACCGAGAATTGCTTACTTATACGATGAATCCAGGATCGAAGATAATCCAAATCCAGATACCACATCAATGTCCAACACGGATCCATTCGAGCAATTAGAATCATCCATGGTGTTTTGGGAGAACGCCATACACGATTTTGGTCGAGCCAACGTGTTTGTCGAATCAACGAGTTGTCCTGAAAGTCCATCTATATCTTCCATACAACTCAACATTGAAACTCAACCTAAATCCCCTCAGATCGACATGAATTCCGAGCCATCCACCGTAGTTACCCCAGAGCCCGTTACATCAACGGAACAACCTGCTCCTTCACCAGCTGGGGTTAATGATGGATTCTGGGAACAATTTTTGACCGAAAATCCAGGTTCAACAGATATTCGAGAAGTTCCACCCGAAAGAAAAGATCCCGATACAAGAAAAGACGAAGACAAACCCGAGGGTCATAGCAGATTTTGGTGGAACAACATGAAGAATGTAAATAACCTTACAGAACAAATGGGGCATCTTACTTCTGCAGAGAGAACTTGA

>GrHSF33
ATGATGAGTAACAAAATGAGTAGCAATTATTCAAGCTTGTCGTCGCCAAAGGCGAAAGGGCCAGCACCATTTTTGGCGAAGACATATGCTTTGTTAGAGGAAGGTGAAGAAGAAGAAAGTGGAGAGGAAGGGTGTAGCAGGAGGAGGAAGAAGATAGTATCGTGGAACGACGAAGGAACGGGTTTCGTAGTTTGGTCGCCGGCGGAGTTTTCTGATCTTACTTTGCCTAGATATTTCAAGCATAATAATTTTTCCAGCTTCATTCGCCAACTTAATACATATGGGTTTAAGAAGACATCATCAAGAAGATGGGAATTCAAGCACGAGAAGTTTCAGAGAGGTTACAAGCAAATGTTAATGGAGATAACACGCAAGAAAAGCGAGCCAAGTGTGTTCCCTGCTTTCTTGAGGGCATCTTCTTCAAGTGATGATCATCAATATCATCATCATCATCATCAGATCATGAATGGCGGCAGCAGTGCTGTTGATGAAGAAAGTACATATGTTCATCGTCAAACACTAATGGAGGAGAACCAGAATTTAAGGAGAGAGAAGGTGGAATTGCAGACCCAAATAGCTCAATTCAAAGATCTGCAGATCAAGCTGTTGGATCGCATTGCTCAACACACTGGAACTAGTGATCATAAAGAAACTAGGCTCTGCTAG

>GrHSF34
ATGGATGATGCTCAGGGCAGCTCAAGTTCGCTCCCTCCTTTCCTTGCGAAGACGTATGAGATGGTGGATGATCCTTCCACAGATTCTATCGTGTCCTGGAGTGCAAGTGATAAGAGTTTCGTTGTATGGAATCCTCCTGAGTTTGCAAGAGATTTACTTCCAAGATTCTTCAAGCACAATAACTTTTCTAGCTTTATCAGACAGCTTAATACATATGGTTTCAGGAAAATTGATCCAGAGCAGTGGGAATTTGCGAATGATGATTTTATAAGAGGTCAGCCTCATCTTCTGAAAAACATACATAGACGCAAACCGGTTCATAGTTATTCCATGCAGAGTCACTTAGGTCAAGGAGCATCTTCATTAACGGAATCAGAGAGACAGAATTTAAGAGATGAGATCGAGAGACTTAAGAATGAAAAAGAGTTGCTTGCTTTAGAGTTAAAGAGGCATGAACAGGAGCGTCAAGGATTTCAGTTGCAAATGCGGCTGTTGAGGGAGCGTTTACAAGATATGGAACGGCGGCAACAAATTATGATGTCTTCCGTGGCTCGTGTCTTGCAGAAACCAGGAGGTGCCATAAATCTGACCCCACAATTGGAGACGAACGACAGAAAGAGAAGGTTGACTAGAATTGCCTACTTATATGATGAAGCCGGGATTGAAGATAGTCAGACAGGCAATTCCCTAATTGCTAGAGAAAATGTAGATAGTACATCATTGTCTAATATGGAGCCATTTGAACAATTAGAGTCATCCATGGTGTTTTGGGAGAATGCGGTACACGATTTTGGTCAAACCAACATTCAACATGAGTCAAACCTTGAATTGGATGAATCAACAAGTTGTGCAGAAACCCCAGCAATATCTTGCATACAGCTTAATATCGATGCTCGACTTAAATCCCCTGGGATTGACATGAACTCTGAGCCTGCTCTCGTTGTTGTTTCTGAGCCTATTACAGCAAGGGAACAAACTGCAGGAACTACTGCACCTGCAACAACTGGGGTTAATGATATATTTTGGGAACAATTTTTGACTGAAAATCCCGGTTCAACCGATACACAGGAAGTTCAGTCAGAAAGAAAAGATTCCGATGCTAGTAAGAACGAAAGCAAACCCGGTGATCATGGTAAATTTTGGTGGAATACGAAGAATGTAAATAACCTTGCAGAACAGATGGGGCATCTTACTCCTGCGGAGAGAACGTGA

>GrHSF35
ATGGCGCAAAGGTCAGTTCCGGCGCCCTTCTTGACGAAAACGTACCAGCTGGTGGATGATCCGAACACCGACAACGTGATTTCTTGGAACGAAAGCGGCACCTCTTTTGTCGTTTGGAAAACTGCTGATTTTTCTAAGGATTTGCTCCCCACCTATTTCAAACACAATAACTTTTCCAGCTTCGTCCGTCAGCTCAACACTTACGGATTTCGAAAGGTTGTTCCGGACAAATGGGAATTCGCGAACGACAACTTCAAGCGAGGGGAAAAACAGCTCTTGTCCAAAATCAGTCGTCGGAAGACGGCGACATCACCGCCGGCTGATGCTCCGGCGAAAGGCAAAACATCTGGTGCTGCAACTCCCTCTCCGACAGACTCCGGAGAGGACCTAGGATCCACTTCCACGTCATCACCGGAATCGAAGAATCCGGGATCGGTGGAGACGAATCAATTCACCGATTTATCAGAAGAGAACCAGAAACTGAAAAGAGATAACGAGATGCTAAGCATTGAGCTGGCCCAGGCCAAGAGGAAATGCGACGAGCTGGTCGCTTTTTTAACTGAATGCGTGAAAGTGGGGCCGGATCAGATCAATCGAATCATGCCGCAAGGAAGCTGTGGCTCCACCATCAACGGCGAAGGTCCTGGCCGTATCTGCGGTGTCGATGATGATGAAAAAACCAGTGAAGAAGATATGGGGGGTTTGAAACTGTTTGGGGTTTGGTTGAAGGGCGTGGAAAAAAAGAGGGCTCGCGAGGAATCAATCATGTACGGGGGACCTCACGCTAAGGAAATGAAGACGGTAGATTTTCGGCACGTGCCTTTGGTGATGGAGAGCGGCAAGGTTTGCAGCTGA

>GrHSF36
ATGAATCCTTATGGAAGAGTTAAAGAAGAGTTTCCAGGAGCAAGCTCTTCATATCCAGCTGGTATGCCTTCTATGGTTACCGCTCAACCAATGAAAGGACTCCATGATGCAGGTCCTCCTCCTTTCCTCACAAAAACATATGATATTATTGATGATTCAAGCACCAATAACATCATCTCTTGGGGTAGAGCCAACAATAGTTTCATTGTATGGGATCCCCAGGCATTTTCCATGACTCTTTTGCCTAGATTCTTCAAGCACAACAATTTCTCAAGCTTCGTCAGGCAACTCAATACCTATGGGTTTAGAAAGGTTGATACAGATAGGTGGGAGTTTGGTAATGAAAAGTTTCATAGAGGGCAAAGGCATTTGCTTAAGAATATTAGGAGGAGAAAGACACATCAACCTCAGGCTTCACAGTATGCTTTAGATCATTGTGTTGAAGTTGGGAGGTTTGGTCTTGATGGAGAGATTGATCGGTTAAGGCGTGACAAGCAGGTTTTAATGGTGGAACTGGTGAAACTTAGACAGCAACAGCAGAACACAAGAACTTGCCTGCTAACAGTGGAAGAAAGACTAAGAAAGACTGAGATGAAACAGCAGCAAATGATGAGTTTCTTGGCCAAAGCCATGCAGAATCCAAGCTTTGTTCAGCAACTAATCCAACAAAATGATAGAAGTAATGAACTTGAGGAAGCAATCACCAAGAAGAGACAGCGGCGGATCGATCAAAGGTCCATGGATGTCGAAACTAGTGAAATTTTAGGAGTCAAAACTGAACCTGAGGGCTACGGTGTTGCTGACTTTGAAGTTACTGAGCTAGATAAACTTGTTATGAACTTGCAGAGACTGACGGGGAGCCAAAACAATATAGAACTTGAGCATGTGGAAGAAAGCAAAGATCATGGAAGTAAAGGTAAAAGCCTTGATGAAGGGTTTTGGGATGATTTAATGGATGGTGATACTCATGATATTGATCAAGAAATATCAGTTTTAGATGTCGAAGAAGAAGATGAGCAATATGTAGATGTTTTAGTTGAGCAACTGCGTTATTTGGGTTCCAGTTCCAAGTAG

>GrHSF37
ATGGAAGGATCGCAGGGAAGTTGTAATGGGCCGCCGCCTTTTCTTACAAAGACATACGAGATGGTGGATGATCCAGTGACTGACTCGTTGGTGTCTTGGAGTGAAACTGGTTACAGTTTCGTTGTATGGAACCCCCCAGATTTCTCAAGAGATTTGCTCCCTAGATATTTCAAGCACAATAACTTCTCAAGCTTTGTCCGTCAGCTCAACACCTATGGGTTCAGAAAGATAGATCCTGATCAATGGGAGTTTGCAAACGAGGAGTTCATAAGAGGGCAGAAACATCTTTTAAAGAACATTTATCGACGCAAGCCAATCCATAGCCATTCCTTGAACCGGCAAGGAAGCTCTAGTGTGCCATTGACTGAGAAAGAGAAGAAGGAATTYGAGCAAGTGATCAAGATGTTGAGTGACGATAAGAACCGGCTTCAGTTACAGTTGCAGGGTCATCAAAAAGAGAACGAGGAATATCGGTGTCAAGTAAGGCTGTTATCGGAGCGTTTTCGGAACATGGAAGATCGACAACGAGGAGTGATGGTCTCATTGGCTAGGATTATAGACAAACCCCATGTTCTGTCCCAATTTCATGGCAAAAAGAGAAAGTTATTGAACTGTAACGACTTCAATGATGAATGCAACATWCAAGATCTTCACAGKTTGGCTTCTCTGAATGCAAACATGGGATTGGAYTTGAAACAGATTGAAGAATTGGAATCATCTATAAGATGTTGGGAAACATTGTTTCTCGAAATCGGAGAAACTATAGGTGAAGAAGTGCGCGATTTCGGGACATCCTTACGGCCTTCTCCGGTTGTTGTTACCGAAATACGGACATCTTCAGGGGACTATGACATGGATGGTGAACTTTACTCACCTTCATCACACCATTGCTCCCCTTATTCAACCGATATTAACTCATCACCTGAGCTGGTTGCCCCTGCTTATCATCCTATCCATACACCATCATTTCACCATATCGTAAATCTCAACCCAAAGCCTCCTGGAATTGGCCTAAACTCCCAACATGCTAGTCCACTGGAGACCGATCAGGCCTCAAAGAACCAGGCAGAAGCAGTGGCGACCGGTTATACCGTGCCAGGTAGTGTAAACGATGGCTTCTGGGAAAGGTTTCTAACCGAAGTTCCGGATACATCATCGTATGCACAAGAGATCCAGTCAGTTTAG

>GrHSF38
ATGGAGACTCTTCATGGTTCGGTACCAGCCGCGTGTGCGGACACCGCAGCCAACGGCAACACGGTGACGCCTTTTCTGAGCAAAACCTTCGACGTGGTGGACGATCCGTCCACCGATTCGGTCGTATCGTGGAGTAGTGATAACAACAGCTTCGTTGTCTGGAAAGTGCCCGAGTTTGCGAGGGACCTTTTGCCCATGTATTTTAAGCACAATAACTTCTCCAGTTTTGTCAGACAACTTAATACTTATGGTTTTAAGAAAGTTGACCCTGATCGTTGGGAATTTGCTAATGAGGGATTCCTAAGAGGTCAGAAACATGCCTTGAAAGCTATCAGCAGGCGGAAGCCTGCTAATGTCCATTGTAATCAGCAACAGAACTCATCCATTGGAGCTTGCGTTGATGTAGGGAAGTTTGGGCTTCAAGAGGAGGTTGAAGGGCTTAAGAGAGACAAGAATGTTCTCATGCAGGAACTTGTTAGGGTGAGGCAGCAGCAGCAAGCCACGGACAACCAGTTGCAAGCTTATGGCCAGCGTGTACAGATGATGGAGCAGAGACAGCAGCAAATGATGTCTTTTCTTGCTAAGGTCATGCAAACTCCAGGTTTCTTAAACCAGCTTTTACAGCAGCAAAATGAAWGCAACAGGCAACTGACTGGAGCAAACAAGAAGAGGAGACTCCATAGGCAGGATGAAGAAAATTTAACTGGTGAAAATGGTGCCGTATCTCCAAATGGTCAGACTGTAAAGTTCCAGCCTTTACTCAATGAGCACCAGATGATGGAGGTGAACACATCACCGAGGAGGGAACATGGCGCTCCTCCTTCCAGTGCATTACACAGCAGTAGCTCCTCCAGCGAGATTGCGGAAGTGATTCTTTCAGAAGTCTCACCAGCTTCTTGGCAGTCATATCTGCAAGCAGAATCAGGGGTTCCCGACTCTAGTCTGTCAACAGCTGCTGCTCAATTAACAACTGAGACAAGTGTGCATAAATCACAGAAAGATGCAATTTTCGGTAGCGTTCCTCAAATGCTAGGATTTGTACCTGATAATATTGTTGGGCCTGAGAGCAGGAATGCCGAATATCTTGATCCAATGTCAGTCGTATCGAATGCTACAATGCCCACAGAAGCTGACGAGTCTTGTGCAGGTCAAGATATGGAGATCATRCTTGATGGAAGCCCTAAACTTCCAGCAATTAACGACACTTTTTGGGAACATTTTCTTACAGGAAGTCCACTCACTGGGGACACAGATGAGATATACTCGAGTTCCCTCGAAAATGGTGCATACGGTGGATA

>GrHSF39
ATGGAAGGAGTTGTAGTAAAAGAAGAGGAAACTCAAATGACGTTTGCAACAGCTGTTGGGACTACTGCTGGGTTGTCTTCATCTTCATCGTCATCAAATGTTACTCCTCAGCCGAAGGAAGGGCTTAACGAGGTTGGTCCGCCGCCGTTCTTGACTAAAACTTTTGATATGGTGGAAGACCCTTCGACGGATTCGGTGGTTTCATGGAGTGAAGCTCGTAATAGTTTCATTGTTTGGGATTCTCATAAATTTTCAACCACGTTGCTTCCTAGGCACTTCAAGCACAACAATTTCTCCAGTTTCATTCGTCAGCTCAATACATATGGTTTTAGAAAAGTTGATCCAGATCGATGGGAATTTGCCAATGAAGGGTTTTTAGGAGGGCAAAAGCAGCTACTTAAAACGATTAAGAGGAGAAGGAACATAGTGCAAAGCTCACAGCATCAAGCTGGAGGAGGAGGAGCTTGTGTTGAGTTAGGACAATTTGGATTAGATGAAGAACTGGAGAGATTAAAGAGGGATCGAAGTGTTTTACTAGCTGAAATCGTGAGATTAAGACAACAACAGCAGCATTCAAGGGACCAGATTGTTGCAATGGAGGATAGGTTACAGAGCACAGAGAAGAAACAGCAACAGATAATGTCGTTCCTTGCTAAGGCACTTCGAAACCCGACTTTCATACAGCAACTTGCTCAGAACAGACAGGCTAAAGGCGTCGAAATCGGACGAAAACGGAGGCTCACGGCGAGCCCCAGTGTGGAGAATTTACAACAAGCAGCAGTCCCTGTGGTGGTTGATAATGATCAAGTTGAGGAACAAGAAGGATTGGCAACTATTGAGACTGAAATTGAGACTTTTTTCAATTCTGCCATGGATGATGAATCAAGTACTGAAATCAAGGATCATATACCAAGTCCAATGCCATTATCAAGTGTGACTAATAATTTGGGTGTTAAYGAAACATTATGGGAAGAGTTAGTACATGAAGACTTATTAGCTGGTGAACCAAAAGAGGAAATTGTGGTTGGTGATCAAGCTGAAGTTGATGTTGAAGTTGAGGATTTAGCAGCAAATCCTATTGATTGGGGTGATGATTTGCAAGAACTTGTGGATCAGATGGGTTATCTCAGGTCAAATCCATGA

>GrHSF40
ATGGTGGATGATGAGTCTACTGATGCGATAATTTCATGGAGTCAAAATAACGATAGTTTTATAATTTGGGATATGACTGAATTTTCAGTTCATTTGCTCCCTAAGTTCTTCAAGCACAGCAATTTTTCCTCTTTCATCAGGCAACTCAATATTTATGGTTTTAGAAAAATTGATACAGACCGTTGGGAATTTGTAAATGATGGATTCGTCAGAGGTCAAAAGGACTTGCTTAAGAATATTGCTAGACGGAAACACTCCCCAGGATCTGAGCAGCGTAAACCATTGCAGCAGCAGCCACTACAGCAGCTGGAGAACACTGTTGGATCATGCGAAAACAATGAAAACACTGCACTGTGGAAGGAAGTTGAGAATTTGAAGACTGATAAAAATGCTCTGATGCAGGAATTGGTTAAACTTACGCAGTTCCAGGAAACTGCAGACAATAAGGTTCTTCTCTTGAAGGAACGTCTTCAAGGAATGGAGAAAAGTCAGCAGCAGTTGTTATCCTTCTTAATAATGGCTATGCAGAGCCCCGGCTTTTTGGTCCAACTGATTCAACCAAAAGAAAATAATTGGCGCATGGCTGAACCAAGCAATATGCTAGAACAAGTTACAGAAGATGGTGAACCAATTGCTTCTGATAATATGATAGTAAGGTATCAGCCTCCGATGGATGGAACATCAAAGCCAGTACTTGCACCAGTGGTAGATTGCGAAAATCCTCATGAATCTGATAACTCTTCAGATGGAACAAAAGATTTTTGGATGAATATTGATTTCGTGAAAGTGCTTATGGATGAAAGTCATACACCTTTCATTCCCCCAGATATACACGATGATGGTGCGTGGGAAAAACTTCTTTTAGGCAACACATTTCTAGAGAATAATGACAGTGGAAATCAAGATAAAGAAAGCCCCTTGAACTCTGGTATGGAAATGGAGGTAACAGATTCCGAAACCCATTCAGAAAAGTCGTGTAGTTTTGAACAGTTACTACAAAATATGGGGAAATCCCAGAACCTAGAGATTGAACCACTTGTAAATGGATCGCCATTAGAGAAATCTCCAGACTTGGAACTTCTAACAGACCAAATGGGCCATTTGATTTCCGAGAGTACTAAACCGCACCGAACTCCTTAG
